# Supplementary material for: Extracellular vesicles produced by a large-scale protocol are therapeutically effective in preclinical model of Parkinson’s disease
Source: Stem Cells Transl Med. 2026 Apr 29;15(5):szag024. doi: 10.1093/stcltm/szag024 (PMC13124282; doi:10.1093/stcltm/szag024)
Supplement: szag024_Supplementary_Data [file szag024_supplementary_data.zip]

Archive with 4 entries (4 files):
- Table S3.xlsx
- Supplemental_Material_R1-02-19 final.docx
- Table S1_R1.xlsx
- Table S2_R1.xlsx
