# Supplementary material for: Extracellular vesicles produced by a large-scale protocol are therapeutically effective in preclinical model of Parkinson’s disease
Source: Stem Cells Transl Med. 2026 Apr 29;15(5):szag024. doi: 10.1093/stcltm/szag024 (PMC13124282; doi:10.1093/stcltm/szag024)
Supplement: szag024_Supplementary_Data [file szag024_supplementary_data.zip › Table S3.xlsx]

## Sheet: tmp
ID	overall_mean	EV-1	EV-2	EV-4	EV-5	EV-7	EV-8
ENSG00000129250	59263.7	93326.9	80116.5	55404.2	54198.2	22498	50038.5
ENSG00000026025	30726.5	87378	43863	12933	15779	5583	18823
ENSG00000107957	27969.4	45211	34384.8	19711	26990	8974.98	32544.8
ENSG00000115993	27297.8	49960	36121	24807	22814	9220	20865
ENSG00000156508	26637.5	77146	40549.1	10880.8	12004.3	4881.81	14363.3
ENSG00000143545	25800.8	51945.7	40833.9	19768	19206.8	5971.34	17079.1				ENSG00000121691
ENSG00000075624	24939.5	69274.3	47333.8	10100.2	8771.08	4753.36	9404.5
ENSG00000167996	18982.7	57080	29548.6	5937.82	7217.37	4393.26	9719.01
ENSG00000184009	15443.1	45551.7	27753.7	5485.74	5421.56	2564.64	5881.49
ENSG00000136938	15234.6	26659.9	22845.9	15152.8	10980	4161	11607.9
ENSG00000131711	13616.2	32856	23336	8312	6621	3093	7479
ENSG00000110092	13508.2	21979	20018	8852	11104	4216	14880
ENSG00000071054	12780.2	20688	15603	12036	12787	3545	12022
ENSG00000167658	10686	30369	18838	3873	4466	1631	4939
ENSG00000108821	10429.3	33820	22224	1884	1833	879	1936
ENSG00000148516	10417.5	23192	14260	7325	7017	2575	8136
ENSG00000177469	9093.99	17680	15219	5672.94	5816	2476	7700
ENSG00000087086	8961.39	25303.3	16897.3	2572.64	3053.78	1639.41	4302
ENSG00000111640	8757.7	22183.7	14502.9	4319.29	4641.99	2029.72	4868.6
ENSG00000167460	8545.31	22413.8	14086.2	4185.05	4267.78	1954.67	4364.41
ENSG00000115053	8538.17	16434	13119	6950	5916	2390	6420
ENSG00000089157	8471.7	20714.3	12551.2	4334.42	5060.72	2469.06	5700.48
ENSG00000173848	8155.17	11532	7805	7850	9790	2951	9003
ENSG00000133112	7953.67	21582	12245	3589	4179	1686	4441
ENSG00000047849	7376.83	14048	12099	5065.96	4793.91	2059	6195.09
ENSG00000198015	7245.15	13301.6	14382.2	4847.93	5620.48	1256.21	4062.43
ENSG00000142541	7197.76	18614	11801.1	3256.24	3729.6	1537.87	4247.77
ENSG00000065978	7056.98	14716.9	8831.35	4777.57	5290.78	2557.41	6167.88
ENSG00000070756	7010.35	14350.8	9262.42	5190.29	4813.23	2151.95	6293.38
ENSG00000110880	6821.83	13903	11076	5040	4285	2100	4527
ENSG00000140988	6771.56	15380.5	9932.63	4022.11	4418.17	2072.62	4803.31
ENSG00000178338	6618.8	14884.5	12996	6110.6	3477.4	696.322	1547.94
ENSG00000198121	6473.5	13925	10186	4463	4009	1674	4584
ENSG00000124942	6120.67	11978	7570	4059	5241	1762	6114
ENSG00000197956	5943.5	13059	8607	3406	4311	1612	4666
ENSG00000115677	5905.33	16910	10104	2149	2431	960.001	2878
ENSG00000168028	5874.38	13158.8	7995.79	3928.81	4001.16	1927.63	4234.12
ENSG00000100888	5841.43	15980.1	9924.38	2563.56	2918.26	983.346	2678.9
ENSG00000164692	5667.33	19132	11624	783	1031	345	1089
ENSG00000123416	5549.99	10966.8	6496	4774.81	4468.42	2081.71	4512.2
ENSG00000182718	5535.49	12761.7	8668.65	3467	3155.9	1796.73	3362.93
ENSG00000020577	5490.94	10558	7656	4110.61	4041	1915	4665
ENSG00000034510	5454.84	12804	9269.68	3162.08	2797.65	1449	3246.7
ENSG00000167863	5435.79	11384.5	9684.42	3303.6	3744.94	1133.09	3364.16
ENSG00000254772	5325.76	13567	8321.23	2548.47	2888.98	1185.75	3443.1
ENSG00000100316	5257.23	14489.5	8474.16	2321.53	2510.42	1092.34	2655.37
ENSG00000135720	5204.01	9750	7532	3993	4209	1561	4179.04
ENSG00000157654	5141	8445.02	7326	4127	4158	1954	4836
ENSG00000107581	5093.17	9084	7429	4220	3810	1391	4625
ENSG00000143549	5043.73	12222.7	8116.59	2970.84	2988.1	1211.03	2753.11
ENSG00000162733	5028.45	10461	9953	2476	2884.69	967	3429
ENSG00000179295	4976.32	10932.3	7613.82	3402.95	3096.52	1301	3511.34
ENSG00000115414	4730.83	12676	7347	1811	2609	907	3034.99
ENSG00000167526	4629.09	12489.5	7341.32	1923.68	2393	1022	2605
ENSG00000174444	4613.49	11841.8	7672.56	2215.22	2340.49	965.835	2645.09
ENSG00000125148	4601.43	10288	6295.99	2919	3115.03	1734	3256.54
ENSG00000198585	4520.5	6362	4957	5000	5141	1311	4352
ENSG00000137154	4516.81	11566	7715.88	2047	2382	946.998	2443
ENSG00000119335	4399.53	8201.81	5930.92	3941.51	3494.72	1391.63	3436.62
ENSG00000086758	4261.83	7581	6464	2859	3513	1449	3705
ENSG00000100345	4191.5	9818	8616	1669	2003	665	2378
ENSG00000108298	4190.22	11143.9	6907	1849.96	2048.74	940.999	2250.74
ENSG00000198467	4140.27	9638.12	7785	1675.59	2049.89	883.999	2809
ENSG00000125817	4104.47	7207.93	5768.91	3845	3358	1189	3258
ENSG00000153179	4028.33	7317	5660	3762	2942	1259	3230
ENSG00000136830	3974.66	6636.24	5727.39	2736	3359.33	1235	4154
ENSG00000105640	3770.33	9705.5	6235	1691.33	1909	957.478	2123.68
ENSG00000149273	3766.95	9299.72	6424	1814	2062	832.994	2169
ENSG00000137831	3715.5	5293	3762	3439	3577	1541	4681
ENSG00000137801	3670.5	12441	7801	430.001	532	211	608
ENSG00000129116	3667.67	7810	8383	1761	1198	790	2064
ENSG00000105559	3645.18	5436.98	4535	3549.09	3019.99	1202	4128
ENSG00000188846	3644.18	8611.46	6105.42	2001.23	2112.53	784.817	2249.63
ENSG00000080824	3622.06	6627.97	5343.4	3021.85	2851.94	1269.98	2617.2
ENSG00000067225	3551	7671	5461	2077	2418	1102	2577
ENSG00000144283	3549	8408	6161	2275	1750.99	818	1881
ENSG00000100097	3499.33	8758	5751	1776	1965	729.001	2017
ENSG00000064393	3475.33	8042	5878	1772	1888	702	2570
ENSG00000177600	3464.43	9805.84	5317	1381.73	1544	795	1943
ENSG00000161016	3445	8894	5752	1627	1695	765	1937
ENSG00000187514	3367.88	8035.25	5062.78	2470.54	2041.03	817.932	1779.74
ENSG00000204628	3347.5	8675	5416	1580	1700.01	720	1994
ENSG00000231500	3273.72	7986.99	5204.43	1691.71	1838.03	669.445	2251.72
ENSG00000123200	3263.49	6403	4938	2463	2253.92	950	2573
ENSG00000181163	3261.24	7684.39	4939.87	2114.66	1685.13	687.94	2455.43
ENSG00000178971	3254.89	3460.1	7524.68	3151	2963	562	1868.54
ENSG00000182774	3226.79	7832.3	5297.67	1644.94	1832.43	762.958	1990.46
ENSG00000170004	3216.61	6256	4266.68	2732	2672	791	2582
ENSG00000184640	3107.33	7798	5307	1431	1487	542.999	2078
ENSG00000039560	3040.33	5699	4902	2123	2243	894	2381
ENSG00000137818	3034.37	7158.49	5067.37	1463.91	1768.2	758.653	1989.62
ENSG00000197102	3029.04	5154.21	5249	1843.01	2231	882.001	2815
ENSG00000163359	3025	6475.01	4244	1979	2239	649.001	2564
ENSG00000108107	2997.86	7265.18	5613	1319	1506	675.001	1609
ENSG00000135486	2902.67	6241.71	4119.26	2199.12	1806.63	726.906	2322.39
ENSG00000105372	2803.66	7065.96	4905	1276	1461	526	1588
ENSG00000074800	2795.2	6864.99	4706.89	1670.62	1464.69	776	1288
ENSG00000170275	2794.83	5102	4183	2671	2165	670	1978
ENSG00000092841	2786.96	7188.94	4653.85	1390.93	1308.12	628.999	1550.9
ENSG00000196230	2767.7	6739.35	4645.02	1661.2	1527.44	691.221	1341.96
ENSG00000158417	2678.5	4677	3687	2280	2247	837	2343
ENSG00000170144	2664.45	4490.2	3353.78	2604.41	2348.67	1010.45	2179.2
ENSG00000119707	2620.73	4487	3519	2279.04	2143	846.999	2449.35
ENSG00000122786	2604.17	6235	4320	1333	1378	572.001	1787
ENSG00000173210	2590.33	3670	2990	2144	2570	872.001	3296
ENSG00000108518	2587.67	6071	4493	1427	1355	748	1432
ENSG00000135414	2580	3699	3003	2841	2584	905	2448
ENSG00000270629	2562.66	3199.14	2938.5	2630.03	2280.75	666.164	3661.4
ENSG00000137309	2548.35	3891	2770.94	2172.76	2647.66	975	2832.75
ENSG00000145592	2527.82	6098.01	4219.23	1443.01	1450	533	1423.69
ENSG00000063046	2525.57	6053.67	3617.7	1446.44	1514.62	562.832	1958.16
ENSG00000166441	2500.09	6314.17	3930.35	1206	1344	592	1614
ENSG00000178209	2463.67	5064	4177	1046	1907	496	2092
ENSG00000161960	2462.03	6226.78	4194.66	1257.49	1279.91	551.967	1261.36
ENSG00000196924	2438.5	7080	5088	556	839.001	245.999	822
ENSG00000172757	2414.83	5862	3931	1377	1315	662	1342
ENSG00000197958	2409.08	5786.56	4084.54	1208.26	1379.79	589	1406.36
ENSG00000149925	2394.34	6513.54	4205.02	994.15	1064.41	460.938	1128
ENSG00000122406	2381.95	6293.55	3626.75	1177.61	1234.14	569.885	1389.78
ENSG00000110321	2330.5	6537	3685	1165	1054	494	1048
ENSG00000147065	2322.76	5300	4311.91	1261.95	1173	470.764	1418.96
ENSG00000160789	2315	5062	3646	1403	1429	717.999	1632
ENSG00000198034	2306.24	5608.99	3552.88	1228	1353.98	596	1497.62
ENSG00000142676	2302.33	5747	3842	1084	1195	567.001	1379
ENSG00000145425	2290.59	6093.29	3332.77	1151.01	1242.6	595.558	1328.3
ENSG00000161970	2276.92	6019.42	3596.15	1033	1170.98	494.999	1346.96
ENSG00000196531	2233.93	6039.49	3539.63	1000.54	1110	490.97	1222.97
ENSG00000087460	2227.67	6226	3701	924	1114	367	1034
ENSG00000101335	2194.83	5549	4449	754	814	400	1203
ENSG00000103187	2186.17	5040	3931.01	990	1128	533	1495
ENSG00000096384	2178.16	4972.69	3384.77	1368.99	1422.47	522.967	1397.1
ENSG00000147403	2158.02	5615.52	3440.79	1030.86	1184.76	470.853	1205.32
ENSG00000136942	2093.61	5553.5	3183.71	1051.83	1038.65	593.985	1139.96
ENSG00000196262	2085.89	5036.47	2931.11	1346.11	1280	654.131	1267.52
ENSG00000091640	2078.62	2940.64	4069.19	1813.37	1749.49	457.694	1441.35
ENSG00000089009	2078.22	5721.01	2990.34	916.839	1185.01	441.338	1214.81
ENSG00000106266	2062	2824	2773	2029	1806	866.999	2073
ENSG00000150991	2051.83	5113	3601	895.996	999.001	503	1199
ENSG00000265681	2039.67	5130.48	3096.64	1026.89	1058.88	495.872	1429.24
ENSG00000147604	2030.23	5158.44	3183.15	1055.15	1013.59	451.131	1319.92
ENSG00000174748	2011.09	5450.94	3025.98	985.968	1055.99	425	1122.69
ENSG00000111669	2010.57	5075.51	3034.64	1166.54	1187.96	517.027	1081.76
ENSG00000144713	2010.02	5378.93	3219.86	910.483	984.84	419	1147
ENSG00000113140	1994.33	5389	4753	457.001	413	206.001	747.999
ENSG00000197111	1975	5389	3089	1061	916.999	425.999	968
ENSG00000109971	1972.12	4084.74	2759.99	1405	1518.98	620.999	1443
ENSG00000162244	1963.02	4883.18	3235.45	980.223	1017.8	470.805	1190.68
ENSG00000142534	1962.38	4969	3075	941.323	1134.99	414	1240
ENSG00000167244	1957.17	6143	4957	170	251	66	156
ENSG00000142937	1956.02	5299	2884.98	937.054	989.104	534	1092
ENSG00000198242	1950.85	5167.31	3059.09	1053.14	1015.61	311.249	1098.68
ENSG00000134333	1949.78	4825.97	2545.66	1389.24	1254.15	542.268	1141.41
ENSG00000141753	1930.67	6233	4749	134	150	96	222
ENSG00000151914	1924.01	3544	3125	1111	1585	513.067	1666
ENSG00000198826	1922	5444.79	3061.6	1158.34	887.937	381.554	597.798
ENSG00000115268	1919.33	4988.4	3163.54	909.182	960.658	424.053	1070.12
ENSG00000187109	1908.27	4010.94	2784.99	1428.99	1072.75	502	1649.97
ENSG00000131469	1907.83	4930	2995	920.001	1059	420	1123
ENSG00000087245	1902.05	4992.32	3546	706	871	271	1026
ENSG00000125691	1868.72	4998.52	2859.83	837.001	985	456	1076
ENSG00000124614	1856.1	4733.91	2940.93	854.576	1010.68	410.99	1185.51
ENSG00000185129	1854.54	3186.07	2509.74	1232.71	1523.82	496	2178.92
ENSG00000138758	1823.67	4951.05	3204	892.999	712	339	842.992
ENSG00000008988	1820.83	4758.98	2674.35	900.289	1091.89	409.715	1089.75
ENSG00000099783	1817.09	2866	2074.48	1968	1783	749.001	1462.04
ENSG00000140264	1779.01	4916.71	3221.02	691.502	699.884	322	822.915
ENSG00000197943	1776.52	5173.76	3061.95	831.369	903.998	273.993	414.049
ENSG00000205542	1768.83	5068.95	3210.85	687.609	477.519	344.229	823.844
ENSG00000197756	1768.33	4254	3012	851	1012	390.999	1090
ENSG00000112306	1764.87	3994.91	2764.33	1008.23	1164	487.241	1170.52
ENSG00000167553	1731.67	3618.63	2320.79	1374.99	1251.61	619.299	1204.72
ENSG00000196275	1714.97	2080.65	3292.1	1726.27	1782.82	318.162	1089.8
ENSG00000162734	1712.12	4191.4	2658.9	905	950.438	467	1100
ENSG00000018408	1711.83	3514	2184	1340	1338	503.999	1391
ENSG00000104904	1702.31	4566	2855	729	765	451.875	847
ENSG00000162909	1683.83	3667	2549	864.001	1206	537.001	1280
ENSG00000271383	1673.01	1319.06	1724.35	2502.72	1755.41	372.572	2363.94
ENSG00000064666	1666.36	4577.15	3356	593	578.999	253	640.001
ENSG00000142173	1655.33	4794	2910	398	798.999	169	862
ENSG00000145555	1652.81	4256	3197	629	729.832	303	802
ENSG00000159840	1648.5	3641	3058	923	792	438	1039
ENSG00000009307	1618.17	4509	2402	753	779	418	848
ENSG00000160194	1617.62	3080.26	2478.39	1250.43	1177.27	462.001	1257.38
ENSG00000166963	1602.17	2886	2276	1185	1100	457	1709
ENSG00000171863	1601.31	3784.54	2676.76	819.725	888.271	298.895	1139.67
ENSG00000071127	1595.33	4091	2862	705.001	759	393	761.999
ENSG00000229117	1590.93	3651	2364	983.566	1044	380.039	1123
ENSG00000071082	1583.28	4298	2506.97	737.986	825	329.001	802.712
ENSG00000169554	1570.67	3673	2470	893	893.001	410.999	1084
ENSG00000242485	1563.46	3065.05	2405.54	1265.92	1060.69	413.759	1169.78
ENSG00000197256	1544.66	2988	2202.09	1333.23	1018.03	402.001	1324.61
ENSG00000122566	1536.83	2991	1980	1451	1183	524.001	1092
ENSG00000143947	1530.04	3478.76	2419.52	865.901	964.416	368.486	1083.15
ENSG00000186468	1513.56	4105	2249	709	771.455	393	853.878
ENSG00000096746	1508.5	2994	2174	1206	1191	441.001	1045
ENSG00000105193	1501.95	3776.98	2444.73	709	848	343	890
ENSG00000072110	1492.12	4305	3189.95	351.298	517.807	159	429.655
ENSG00000060237	1473.67	3160	2225	938	913.001	375.999	1230
ENSG00000116016	1466	5027	2849	207	205	143.001	365
ENSG00000132507	1464.68	3547.03	2333.01	815.965	821.87	433.459	836.725
ENSG00000142864	1456.4	3266	2251.97	1029.52	883.953	299.09	1007.88
ENSG00000132613	1454.67	4013	2884	490	441	218.999	680.999
ENSG00000204843	1441.14	2791.46	2317.76	876.752	944.999	390.962	1324.92
ENSG00000183688	1434	3512.01	2214	896	817	326	839
ENSG00000170315	1395.34	3487.74	2211.85	719.758	769.148	417.181	766.376
ENSG00000063177	1390.33	3543	2312	636.001	705.001	332	813.999
ENSG00000114942	1357.01	3521.6	2013.6	676.434	690.713	350	889.734
ENSG00000140450	1356.5	3094	2796	481	504	324	940
ENSG00000009954	1355.33	2713	1928	1101	1065	380	945
ENSG00000142669	1328.17	2553	1834	840	1012	434	1296
ENSG00000129473	1318.2	1773.52	1690.79	1367.98	1250.34	417.104	1409.5
ENSG00000138326	1314.28	3367.67	2086.75	654.572	689.678	299.987	787.014
ENSG00000067560	1312.5	3497	2113	671	616.001	288.001	690
ENSG00000161203	1311.17	3172	2188	640	788.001	349	730
ENSG00000092847	1304.67	2138	1872	1243	1123	344	1108
ENSG00000140416	1303.21	3611.53	2639.52	458.045	426.232	186	497.957
ENSG00000131126	1301.12	1424	3309	975.798	1085	222.932	790
ENSG00000078369	1289.92	3401.78	2215.51	617	620.215	268	617
ENSG00000166326	1278.5	2544	2027.02	913	855	334	998
ENSG00000243678	1267.26	3259.98	2110.34	572.689	636.189	285.489	738.842
ENSG00000134419	1264.25	3304.91	1942.59	584	625.999	300	827.992
ENSG00000164111	1252	3152	2296	523.001	595	301	644.998
ENSG00000182827	1250.83	2106	1608	946	1163	452	1230
ENSG00000130255	1246.5	2904	2111	669	695.999	294	804.999
ENSG00000101350	1243.33	2061	1535	1001	988	379	1496
ENSG00000114867	1241.17	2682	1960	782.999	774.998	372.999	873.999
ENSG00000114853	1222.5	2066	1546	1099	1075	424	1125
ENSG00000160014	1217.5	2768	1883	815.999	736	386	716
ENSG00000169100	1214	2940	2260	543	604	236	701
ENSG00000169213	1204.68	2693.64	1932.89	665.513	731.986	278.289	925.777
ENSG00000077942	1190.17	3706	2672	134.001	252	80	297
ENSG00000155366	1180.8	2870	2004	644	599.999	317.798	649
ENSG00000128272	1179.81	3602.97	2114	315.024	471.919	160	414.959
ENSG00000165757	1179.5	2561	1584	756	755	371	1050
ENSG00000181019	1175	3393	2473	307	385	156	336
ENSG00000002834	1173.84	2789.06	2098	589	612	259.001	696
ENSG00000137076	1169.83	2983	2269.99	449	536	213	568
ENSG00000143321	1165	2722	1615	844.999	788	332	687.999
ENSG00000173473	1161.33	2475	1782	808	832	363	708
ENSG00000163811	1143.83	2010	1452	957.001	981	441	1022
ENSG00000133816	1136.17	3143	2046	407.998	559.993	156.001	504.001
ENSG00000170759	1133	2530	1908	574	635	345	806
ENSG00000138829	1128	3520	2479	263	180	101	225
ENSG00000163191	1118.5	2564	1613	686	671	340	837
ENSG00000144674	1110.17	2340	1476	1031	718.999	297	798
ENSG00000176014	1108.03	2825	1810.59	610	608.822	240.741	553.009
ENSG00000105810	1105.95	2659.94	1717.79	573	550	279	856.001
ENSG00000143933	1094.32	2703.1	1761.96	520.718	730.999	225.001	624.136
ENSG00000060138	1092.5	2792	1662	544.986	544.999	237	774
ENSG00000173457	1091.98	2303.66	1380.29	817.988	897.977	427.973	723.992
ENSG00000198755	1091.67	2647.92	1811.29	551.827	616	262	660.994
ENSG00000103994	1083.5	1924	1640	614.999	672	391	1259
ENSG00000143761	1079.67	2762	1884	505	552	227	548
ENSG00000112977	1078.35	2853	1579.1	459	762	216	601
ENSG00000179010	1071.99	2807	1822.96	530	515.999	238.001	518.001
ENSG00000197747	1070.67	2362	1036	859	860	435	872
ENSG00000115306	1070.33	2517	1752	546	671	208	728
ENSG00000150093	1067.84	2157.29	1700	575	713.37	253	1008.38
ENSG00000235162	1057	2206	1316	844	792	428.999	755
ENSG00000164924	1053.27	2656.99	1620.7	612.952	598.945	307.999	522.05
ENSG00000158710	1051.7	2469	1628	651.228	637	299	626
ENSG00000159335	1050.16	1853.96	1433	994.999	723	317.999	978.001
ENSG00000197694	1048.83	1928	1506	711.001	766	270.999	1111
ENSG00000172809	1048.17	2701	1759	481	537.001	182	629
ENSG00000083845	1047.67	2894	1680	374	481	227	630.001
ENSG00000163931	1047	3109	1800	383.001	426.001	123	441
ENSG00000142156	1040	2661	1980	259.999	587	129	623
ENSG00000130635	1028	3122	2016	300	301	68	360.999
ENSG00000125534	1022.67	2144	1779	554	588	321	750
ENSG00000176788	1008.5	2990	2127	217	350	110	257
ENSG00000117523	1007.67	2018	1431	764	665	304	864
ENSG00000108953	1003.22	2513.84	1381.11	669.154	590.55	228.912	635.736
ENSG00000141522	1002.17	2157	1660	603	659	260	674.001
ENSG00000197043	1000.5	2300	1678	481	637.999	259	647
ENSG00000125868	998.171	2592.09	1593.94	463.996	565	226.999	546.996
ENSG00000114353	988.166	2263	1568	571.999	616	246	663.999
ENSG00000160818	987.667	1858	1309	873.001	756	319	811
ENSG00000179218	984.5	2132	1512	575	631	214	843
ENSG00000233276	981.406	2401.44	1545.49	450.022	512.822	260.626	718.036
ENSG00000197879	981.001	2666	1709	420.007	451	225	415
ENSG00000175550	972.667	1919	1488	676	750.999	267.001	734.999
ENSG00000176438	970.838	1743.1	1543.94	752.784	642	243.202	900
ENSG00000141456	968.5	1470	1356	724	937.999	328.999	993.999
ENSG00000108424	965.5	2445	1590	549.999	504.001	235	468.999
ENSG00000171992	964.9	1456	908.159	895.942	940.841	371.773	1216.68
ENSG00000213463	961.099	1766.57	1356.74	817	789.048	225	812.239
ENSG00000078804	961.001	1535	1235	867	793	280	1056
ENSG00000116251	954.578	2406.53	1485.43	432.007	557.514	279.897	566.083
ENSG00000072501	954	2095	1531	702	691	241	464
ENSG00000198804	953.912	1659	2021.51	217	284.005	137	1404.95
ENSG00000105974	948.334	2135	1380	603	577.001	269.001	726.001
ENSG00000177954	948.261	2437.55	1525.78	437.283	494.462	189.942	604.549
ENSG00000135821	937.33	3100	1627.99	285.986	255.999	81	273
ENSG00000150459	934.5	1686	1318	729	723.001	300	851
ENSG00000188229	932.311	2226.12	1503.4	564.651	551.243	264.288	484.17
ENSG00000079308	931.166	1631	1254	636.999	737.999	271	1056
ENSG00000100106	930.13	2023	1289	572.013	720	207.765	768.999
ENSG00000141905	928.713	2383.11	1668.56	441.526	429.137	186	463.943
ENSG00000156482	928.684	2275	1478	438	535.999	256.001	589.101
ENSG00000109111	924.333	1755	1436	706.001	670	253	725.997
ENSG00000175390	911.29	2359.77	1530.18	394.255	419.177	214.897	549.457
ENSG00000101608	908.776	2317.46	1583.75	466.791	404.831	188.921	490.902
ENSG00000171314	906.529	2396.45	1333.65	519.546	431.109	253.851	504.565
ENSG00000221983	903.928	2396.14	1449	427.001	459.001	192	500.419
ENSG00000149806	899.335	2391.85	1513.1	371.44	408.345	196.928	514.34
ENSG00000077549	896.5	2079	1428	535	552	230	555
ENSG00000105401	895.667	2341	1596	413.999	444	156	423
ENSG00000154380	892.13	2349	1573.97	453.812	379	181	416
ENSG00000137802	889.833	1217	1049	781	958.001	263	1071
ENSG00000132341	889.608	2277	1362.65	575.998	544	214.001	364
ENSG00000164587	884.548	2060.24	1520.62	447.245	541.234	191.022	546.925
ENSG00000127603	882.833	2217	1426	360	545.001	173.999	575
ENSG00000131236	880.873	2039.29	1438	545.978	464.991	306	490.981
ENSG00000075618	876.5	2206	1645	422	397	185	404
ENSG00000126247	872.465	2031.96	1322.52	478	575.999	241	585.311
ENSG00000133142	870.667	1619	1342	665	562.998	208.999	826.001
ENSG00000090621	870.333	2111	1292	422.999	511	231	654
ENSG00000090615	867.252	2298.51	1511	420.003	397.001	166	411
ENSG00000111716	867.167	1976	1297	554	585	217	574
ENSG00000092853	865.865	2157.96	1338.25	690.976	508	159	341.002
ENSG00000085733	864.833	2325	1525	294	378.999	226	440
ENSG00000119318	864.5	2388	1637	387	289	149	337
ENSG00000116132	864.498	2271	1278	516.985	477	228.001	416.001
ENSG00000140350	861.319	1385	1338	761	701	293.948	688.967
ENSG00000108829	857.333	2135	1366	507	457	257	422
ENSG00000206538	856.183	2539	1900	222.096	185	96	195
ENSG00000182670	855.716	2496.15	1386.2	276.959	382.894	139.092	453.001
ENSG00000123384	854.667	2783	1566	156.999	265	84	273
ENSG00000173230	853.5	1395	1218	719	745	209	835.001
ENSG00000173812	851.227	2364	1509	344.365	340	149	401
ENSG00000130517	850.798	836.977	904.003	894.999	954.108	327	1187.7
ENSG00000184007	846.811	1927	1437.03	489.982	556.014	198.332	472.506
ENSG00000114391	846.461	2111.95	1340.03	438.79	464.994	177	546.004
ENSG00000163466	845.33	2038	1299.98	531	483	206	514
ENSG00000184216	845.167	1693	1154	673	598.999	308.001	644.001
ENSG00000205730	844.005	1679	1205	586.029	634	251	709
ENSG00000065054	830.674	1829	1457	486.016	425.029	184.003	602.999
ENSG00000111642	828.979	1676.05	1355.83	565	549.999	214.001	613
ENSG00000166681	828.167	2240	1722	257.001	300.999	131	318
ENSG00000213719	822.117	1877.39	1191	492	550	304	518.312
ENSG00000189403	815.781	1756.12	1120.72	618.043	586.124	271.036	542.649
ENSG00000139289	815.333	2107	1366	317	490	156	456
ENSG00000167670	809.5	1861	1316	659.999	480	190	350
ENSG00000135046	809.333	1861	1078	558	543	291	525
ENSG00000071242	808.833	2569	1532	180.001	179	133	260
ENSG00000123240	807.562	1558.45	1214	502	554	289	727.915
ENSG00000124762	807.167	2165	1720	205	247	108	398
ENSG00000131626	806.415	1371.18	1025.61	699.532	580.729	306.383	855.059
ENSG00000116649	800.667	2144	1273	426	376	177.001	408
ENSG00000175416	800	1818	1083	451	579	288	581
ENSG00000148337	799	1751	1119	527.001	480	190	727
ENSG00000074416	798.667	1798	1417	347	563	172	495
ENSG00000158828	797.833	1423	1492	411	551	232	678
ENSG00000126653	795.727	1574	1013.99	652.968	668.991	216	648.414
ENSG00000104964	791.667	1615	1204	508	649	275.999	498
ENSG00000264343	791.595	1269.48	1102.41	680.548	620.263	177.667	899.203
ENSG00000138434	789.833	2019	1307	363	458	136	456
ENSG00000065000	789.667	2049	1313	404	375	161	436.001
ENSG00000186575	787.561	2040	1482.69	352.683	324.999	143	382
ENSG00000142208	787	1991	1157	466.999	497	176.001	434
ENSG00000196498	785.167	1880	1426	347.999	478	161	418
ENSG00000147140	782.995	1977.95	1306	381.344	416	168	448.679
ENSG00000118816	781.333	2229	1181	370	355	146	407.001
ENSG00000069275	779.5	2057	1250	383	424	161	402
ENSG00000165119	778.664	1841	1402	478.001	389.985	226	335
ENSG00000135387	778	1952	1176	468	410.001	207	455
ENSG00000106211	777.125	1877.02	1323.75	402.792	326	227	506.189
ENSG00000167468	774.833	2340	1337	239	202	160.999	370
ENSG00000272325	772.823	1971.16	1118.5	469.805	390.508	185	501.97
ENSG00000091527	770.837	1870.02	1387	439	396	121.999	411
ENSG00000024422	770	2007	1315	322	395	192	389
ENSG00000110700	769.914	1940	1220	404	437.483	153	465.001
ENSG00000105323	769.669	2060.01	1221	412	392.008	159	374
ENSG00000136205	768	1585	1003	453	449.999	260	857
ENSG00000100380	763.068	1856.48	1133.85	422.795	418.999	167.602	578.681
ENSG00000167110	757.899	1336.36	1194.31	555.549	537.916	196.263	726.998
ENSG00000126777	757.505	1445.03	1100	628.999	586	196	588.999
ENSG00000116688	755	1612	1204	516.999	480	218	499
ENSG00000196914	751.841	2025	1165	342	413.041	134	432.001
ENSG00000153187	748.144	1793	1330.9	449	335.961	181	398.999
ENSG00000038382	744.249	1883	1329	271.494	445	146	390.999
ENSG00000149591	743.167	2246	1342	209	167	101	393.999
ENSG00000106244	741.164	1686	1214	474.984	461	180	431
ENSG00000129824	740.667	1981	1256	317	376	148	366
ENSG00000113657	738.478	1861	992	424.945	481.923	207	464
ENSG00000106105	736.667	1974	1238	309	312	175	412
ENSG00000198668	736.334	1805	996.001	519	486.001	223.001	389
ENSG00000138119	735.667	1935	1456	246	273	120	384
ENSG00000233927	735.146	1794.61	1134.04	355.031	383.919	177.824	565.45
ENSG00000102241	733.534	1410	943.201	544	579	304	621.001
ENSG00000100129	733.035	1876	1109.4	387	399.824	128	497.989
ENSG00000180354	732.833	1700	1020	554	471	192	460
ENSG00000091986	732.167	1615	1326	396	403	128	525
ENSG00000038219	730.167	1512	979	523	523	213.001	631
ENSG00000196154	729.5	1377	861	582	651	231	674.999
ENSG00000248333	727.337	1238.98	1037.91	656.721	623.523	222.874	584.011
ENSG00000198886	725.781	1192	1429.32	197	280	111	1145.37
ENSG00000109475	725.49	1922	1158.98	321.995	372.975	166.991	410
ENSG00000176619	724.333	1704	1118	550	419	218	337
ENSG00000087365	721.333	1574	1181	427	462	163	521
ENSG00000196235	721	1412	1118	575	457	169	595
ENSG00000160691	715.242	1521.72	1094.62	373.435	508.993	196	596.683
ENSG00000277443	714.667	2007	1217	361	235	190	278
ENSG00000082641	711	1298	1005	483.999	521	254.999	703
ENSG00000088832	708.086	1619.32	1016.59	380.019	488.584	166.999	577
ENSG00000205339	707.244	1510	987.96	578.934	447.625	189	529.946
ENSG00000155827	703.5	1361	1023	436	568	193	640
ENSG00000171858	701.833	1732	1109	394	369	172	435
ENSG00000131143	700.167	1844	1074	391	350	176	366
ENSG00000175166	699.988	1489	1145	407.001	495	211.926	452
ENSG00000047410	697.667	1328	1075	474	549	229	531
ENSG00000156804	695.667	1327	1160	393	468	138	688
ENSG00000048828	695.228	1857.44	1140	273.927	404	167	329
ENSG00000167978	695	1891	1347	214.001	256.001	171	291
ENSG00000118181	691.981	1593	1209.89	400.999	390	167.999	389.999
ENSG00000100243	691.684	1879.04	1272.06	320	303	104	272
ENSG00000185453	690.667	1136	1103	550	643	171	541
ENSG00000115241	690.303	1271.08	859	708.735	557	227	519
ENSG00000143401	686.167	1326	844.999	806.002	491	195.001	454
ENSG00000063245	681.367	1421.05	1044.02	434.023	465	178.994	545.125
ENSG00000184205	678.5	1007	669	500	804	228.999	862
ENSG00000122026	673.163	1928.69	813.737	298.648	283.48	267.663	446.764
ENSG00000145901	673	1592	1117	322	338.001	160.001	508.999
ENSG00000118680	672.89	1703.54	1118.25	355.209	346.168	155.079	359.098
ENSG00000085224	672.833	1167	902.999	532	491.998	229	714
ENSG00000169504	672.5	1827	1169	211	299	118.999	410
ENSG00000125746	668.981	918.421	1238.53	631.355	642.8	135.557	447.22
ENSG00000187840	668.5	2003	1183	230	247	127	221
ENSG00000026508	667.812	2307	978.868	160.001	263.002	72	226
ENSG00000183087	667.167	1645	1322	263	327	124	322
ENSG00000155506	666.833	1703	1108	303	379	167	341
ENSG00000150753	665	1567	1046	405.001	385	206	380.999
ENSG00000164741	664.666	1590	1087	294.999	403	151	462
ENSG00000088247	662.333	1564	1034	395	402	169.001	410
ENSG00000196535	661.482	1178.57	989.123	412.901	477.432	132.94	777.927
ENSG00000145741	660.332	1752	1036	341.999	356	119	356.996
ENSG00000115756	660.014	1304	1009.04	441	493.999	198.001	514.047
ENSG00000105701	659.833	1621	1126	288	421	114	389
ENSG00000106682	656.898	1830	1080	327	295.389	120	289
ENSG00000168542	646.333	2115	1435	47	106	19	156
ENSG00000103342	645.229	1453.6	931.344	448.652	415.125	205	417.656
ENSG00000152818	644.5	1557	1146	303	323	150	388
ENSG00000159176	642.5	1604	1047	332	314	167	391
ENSG00000134308	642.331	1539	943.988	365	386	177	443
ENSG00000149187	640.5	1160	959	499.999	465	183	576
ENSG00000154096	639	1751	1363	166.001	194	87	273
ENSG00000197535	639	887.999	705	577.001	763	283.001	617.999
ENSG00000134590	638.61	1502.01	1079.93	366.708	329.999	147.999	405.018
ENSG00000152767	638.528	1778.09	1011	336.031	299.001	119.999	287.048
ENSG00000169714	637.166	1759	996.999	275.999	325.999	148	317
ENSG00000108349	636.892	1179.86	764.601	657.806	446.529	225	547.559
ENSG00000126934	635.814	1582	1098.43	291	325	149	369.459
ENSG00000152292	635.505	726.163	1146.85	620.264	661.888	102.668	555.202
ENSG00000055070	635	1633	1002	308.999	303.001	174	389
ENSG00000110955	635	1570	978	366	382	152	362
ENSG00000122545	629.444	1291.86	835.964	526.882	429	196.965	495.999
ENSG00000152234	627	1571	924.001	302	382	168.001	414.999
ENSG00000198517	626.833	876	800	649	599	223	614
ENSG00000100403	624.167	1619	1132	241	238	148	367
ENSG00000119596	623.534	1154	840	434.001	554.074	172.037	587.09
ENSG00000109685	622.334	1474	910.001	444	412	182	312.002
ENSG00000075415	622.024	1633.14	1012	297.003	297.999	130	362
ENSG00000124172	621.667	1486	905	317	373	178	471
ENSG00000107223	620	1539	1097	313	308.999	138	324
ENSG00000116560	619.488	1540	1080	407.925	264	158	267
ENSG00000065150	617.167	1717	1088	296.999	262	129.001	210
ENSG00000143774	616.5	1261	792.001	355.001	540	217.999	533
ENSG00000057608	616	1684	905	290	306	184	327
ENSG00000092199	614.666	1546	996	371	319.998	153.999	300.999
ENSG00000130429	613.115	1350.44	867.052	401.001	455.026	139.001	466.172
ENSG00000078618	609.834	1322	993.001	381	407.001	138	418.001
ENSG00000185624	609	1899	1178	140.001	190	53	194
ENSG00000108828	608.5	1374	810	309	503	198	457
ENSG00000167491	607.346	1378	1083.08	377.999	331	160	314
ENSG00000149136	605.5	1483	981	334	322	164	349
ENSG00000187079	604.667	1773	1078	199.999	241	90	246
ENSG00000204590	604.497	902.518	913.58	425.825	556.391	156.879	671.792
ENSG00000153827	604	1572	956.999	314.999	331.001	129.001	320.001
ENSG00000198830	603.206	1650.67	923.994	376.545	285.384	175	207.644
ENSG00000182836	602.718	117	140	464	1212.31	166	1517
ENSG00000184110	602.426	1415.09	1200.95	335.197	216.931	88.079	358.312
ENSG00000128829	601.333	1633	1107	234.997	259	91	283
ENSG00000157020	597.667	1632	1010	249	232.999	147	314.999
ENSG00000128591	597	1633	1284	117	246	48	254.001
ENSG00000130402	596.873	1750	1306.99	96.71	214.192	46.999	166.345
ENSG00000140319	596.716	1479.31	1016.99	328.992	283	152.001	320
ENSG00000084623	596	1445	1010	316	319	131	355
ENSG00000179262	594.167	1479	1069	279.001	283.999	139	315
ENSG00000177700	593.333	1291	910	352	382	172	453
ENSG00000084234	592.37	1033.22	828.999	487	506	173	526
ENSG00000164241	591.599	1753.72	1068.01	218.791	192.165	127.159	189.753
ENSG00000022840	589.198	1478	881.184	298	390.001	143	345
ENSG00000130811	589.167	1547	967	238	298	128	357
ENSG00000167522	586.495	1566	925	278	245.997	120	383.972
ENSG00000198839	585.635	1551.55	1049.67	358.632	310.003	75.008	168.95
ENSG00000133030	585.164	1646.85	976	239.915	301.999	89.999	256.216
ENSG00000167552	582.707	1251.94	645.369	412.422	519.472	209.993	457.047
ENSG00000215021	582.167	1493	1095	227.999	261	145	270.999
ENSG00000164944	579.991	1038	868.001	474.946	504	141.999	453
ENSG00000111229	578.667	1430	932	289	270	178	373
ENSG00000142089	574.203	1836.56	1050.78	148.767	165.958	73	170.152
ENSG00000105355	574	1358	840	300	398.999	139	408
ENSG00000144381	573.987	1249	813.922	467	433	151	330
ENSG00000164733	573.502	1411.46	1178.61	121.213	311.146	83.186	335.396
ENSG00000103202	571.578	1437	922.468	245	270	187.001	368
ENSG00000177156	570.333	1583	1199	189	207	72	172.001
ENSG00000099817	570.24	1284	940.89	329.548	332	137	398
ENSG00000188643	569.667	904	756	426	563	207.001	562
ENSG00000122359	567.836	1374	1030	261.017	289	139.001	313.999
ENSG00000213585	567.697	1333.43	863.999	340	382.758	161	325
ENSG00000100813	566.166	1120	839	351.996	454.999	154.001	477.001
ENSG00000240972	564.359	1380.89	1028.81	256.844	301.247	136	282.36
ENSG00000060982	561.333	1685	879	214	212.999	123	254
ENSG00000107863	559.856	1563.23	867.001	269	313	105	241.908
ENSG00000168268	559.833	1390	816.999	271.001	358.001	198	325
ENSG00000128595	557.333	1493	1050	184	232.001	106.001	279
ENSG00000168385	556.667	1520	940.999	261.002	294	97.999	226
ENSG00000112851	556.5	1420	1108	215	216.999	120	259
ENSG00000153113	556	1422	819.001	295.001	301.999	151.999	345.998
ENSG00000075785	553.884	1503.88	894.777	265.113	269.771	140.872	248.892
ENSG00000106263	551.667	1359	988	306	294	112	251.001
ENSG00000088986	549.667	1487	876	278	280	124	253
ENSG00000166913	549.606	1403.2	930.716	254.561	317.436	124	267.723
ENSG00000163468	549.5	1306	891	288	285	188	339
ENSG00000153904	547.167	1580	962.999	230	146	135	229
ENSG00000109686	545.666	1814	730	159	224.999	85.999	260
ENSG00000103495	543.5	1280	818	315	339.001	152.999	356.001
ENSG00000113141	542.242	989	742	397	397	199.452	529
ENSG00000099331	541.334	1344	957.001	241	242	97	367.004
ENSG00000116984	541.333	1312	988	269	275	97	307
ENSG00000185787	540.918	1552	954.503	212.999	196	114.001	216.001
ENSG00000147677	539.667	1425	822.999	192	269	119	410
ENSG00000031698	539.5	1460	855	222	261	135	304.001
ENSG00000105220	538.937	1378.8	836.758	288.31	260.892	166.746	302.114
ENSG00000099901	535.051	1504	889.924	314	194.996	121	186.385
ENSG00000136238	535.038	1414.49	802	307.956	279.517	148	258.271
ENSG00000106153	534.833	1240	896	313	308	142	310
ENSG00000198420	533.89	1178.16	881.444	385.798	244.599	91.293	422.048
ENSG00000166598	533.5	1057	774.999	423	412	144	390.001
ENSG00000182944	533.166	1114	879.999	382	336.999	157	328.999
ENSG00000198176	532	1412	813	304	303.999	102.001	256.999
ENSG00000117450	530	1333	924	276	275	118	254
ENSG00000108946	529.833	1374	926.001	259	302.999	84	233.001
ENSG00000136450	528.794	1319.4	886.366	321.999	264	88	293
ENSG00000156650	525.658	1169	654.94	403.999	354.999	133	438.009
ENSG00000087074	524.5	1091	854	359	293	174	376
ENSG00000184575	523.508	1651.04	880.005	159.007	187.993	77	186
ENSG00000145391	521.5	1372	874.001	260	255	103	265
ENSG00000103266	520.333	1194	814.001	312.001	315	146	340.999
ENSG00000177731	519.667	1281	967	260	264	133.001	213
ENSG00000176046	516.067	1479.93	993.907	92.924	159.639	127	243
ENSG00000160211	516	1397	1037	184	199	48	231
ENSG00000161011	515.833	1234	1013	185	199.999	147	316.001
ENSG00000271425	515.527	580.265	547.502	582.937	576.368	167.214	638.875
ENSG00000181789	515.333	1356	875.999	213	229	121	297
ENSG00000084207	514.167	1357	975	198	216	88	251.001
ENSG00000093167	513.833	1430	842	251	248	91	221
ENSG00000113719	513.695	1424.16	910.002	172.999	238.003	60	276.999
ENSG00000105373	511.505	1429.03	879	168	227.999	101	264
ENSG00000197157	511.5	1268	931	180	278	98	314
ENSG00000197702	505.941	1465	893	169.247	172.401	86	250
ENSG00000100353	504	1394	821.001	233	241	93	242
ENSG00000204120	503.306	908	638.844	417.001	446	117	492.992
ENSG00000108106	502.22	1282.32	799	359	233	109	231
ENSG00000167721	501.807	1071.91	810.931	356.999	296	152	323
ENSG00000113712	501.001	1361	840.002	221	253	110.001	221
ENSG00000205581	500.529	1330.98	845.999	287.993	184.921	108.995	244.285
ENSG00000135624	500.166	1160	807.999	307	301	141	284
ENSG00000123349	499.667	1248	793.001	206	318	93	340
ENSG00000120705	497.498	1225	893.993	249	254	116	246.995
ENSG00000142168	496.5	1253	764	197	315	131	319
ENSG00000116871	496.333	1131	720	309	300.999	152	365
ENSG00000023191	496.305	1436	846.001	148.166	137.667	150.999	259.001
ENSG00000112159	493.167	1082	745	301	380	127	324
ENSG00000099341	492.885	1218.07	855.046	251	226	110.129	297.07
ENSG00000117519	492.833	1420	813.999	227	184	118	194
ENSG00000160075	491.341	1235	721.001	248	284.046	129	330.995
ENSG00000197712	490.333	1409	888	175.999	188.999	100	180
ENSG00000115963	489.667	1456	1100	91	104	63	124
ENSG00000157613	488.833	1356	966	122	185.999	76	227
ENSG00000170027	488.167	1344	906	192	183	94	210
ENSG00000138071	487.332	1200	767.995	269.999	294	126.001	266
ENSG00000120896	487.166	1136	837	279.001	236	116.999	317.999
ENSG00000104408	486.833	1293	736.998	239	263	109	280
ENSG00000090273	486.55	1105	840	286.001	327.208	128	233.089
ENSG00000096433	484.833	910	559	318	517	183	421.998
ENSG00000083896	483.5	921	609.001	463	362	142	404
ENSG00000162614	482	1194	847.999	198	260	109	283
ENSG00000117592	481.999	1187	781	269.995	248	104	302
ENSG00000198752	481.5	1368	793	229	182	79	238
ENSG00000241685	480.988	1051.99	564.05	369.998	314.024	170	415.864
ENSG00000115091	479.333	1232	767	283	247.999	116	230
ENSG00000196419	476.089	1116.96	793.576	276	281	135	254
ENSG00000108854	475.194	921.138	615	306.029	431	141	436.999
ENSG00000113013	474.851	1092	779	329	250.11	153	246
ENSG00000112146	473.053	1089.37	830.309	286.413	273.628	86.828	271.774
ENSG00000164292	472.667	1564	1072	56	82	16	46
ENSG00000120738	472.167	1125	1450	70	61	27	100
ENSG00000017797	471.661	1120.01	653	349	264.973	156	286.987
ENSG00000082153	471.414	905.605	797.6	370.728	278.011	103.539	372.999
ENSG00000111676	471	1059	806	309	218	128	306
ENSG00000169871	470.983	903.821	669.676	282.387	344.124	111.588	514.302
ENSG00000065534	469.164	1261.99	1120.99	90	104.001	33	205
ENSG00000196507	465.928	900.996	838.44	280.236	315.003	127	333.895
ENSG00000111328	465.663	1127	719.001	254.974	308	110	275
ENSG00000135316	464.915	1061.62	685.975	342.048	301	125.848	273
ENSG00000114850	464.67	939	781.001	290.017	309.001	107	362
ENSG00000198431	464.167	1452	1015	79	91	44	104
ENSG00000197451	462.167	1084	886	292	234	92	185
ENSG00000101182	460.5	1077	721	300	289	137	239
ENSG00000168066	458.834	1173	773.001	245	221.001	119	222.001
ENSG00000124795	458.667	1287	745	248	190	111	171
ENSG00000153317	458.666	1175	800.998	181	216	113	266
ENSG00000137409	456.833	1154	628.999	286	287	129	256
ENSG00000082805	455.805	906.835	592.999	422.999	309	121.999	381
ENSG00000104979	455.667	1170	700.999	266	222.001	126	249
ENSG00000239672	454.922	1072.11	742.986	287.576	228.877	140.003	257.984
ENSG00000102265	454.333	1338	860.999	133.999	154.001	64	175
ENSG00000141027	453.666	1046	683.999	288.998	306.999	95.001	300.999
ENSG00000105576	452.922	898.357	1019.86	270.876	218.79	62	247.647
ENSG00000169564	452.833	1164	761	265	232	92	203
ENSG00000151233	452.616	1099.23	853.12	242.268	208.135	97.94	215.001
ENSG00000179630	452	836	762.999	332	294	135	352
ENSG00000196141	448.036	1292	714.123	199.091	215.001	99	168.999
ENSG00000132688	447	348	253	566	508	185	822
ENSG00000111142	446.5	953.999	649.001	341	310	100.999	323.999
ENSG00000148180	446	1128	780.001	152	222	95	298.999
ENSG00000138674	445.333	1217	805	194	155	89	212.001
ENSG00000140044	444.251	1250.16	818.194	147.153	148	103.999	198
ENSG00000135250	444	873	674	293	341	103	380.001
ENSG00000103549	444	998.999	711	286.001	275	111	282
ENSG00000111186	443.666	1168	884	157.001	189	55	208.999
ENSG00000139613	442.667	966.002	697	235	280.999	120	356.999
ENSG00000196642	442.537	974.999	664.001	309	301	114	292.222
ENSG00000044115	442.334	1102	823	205.999	207.001	78	238.001
ENSG00000106636	441.666	1105	681	250	240.999	104	269
ENSG00000100568	438.167	1086	596	286.999	252.001	113	295
ENSG00000114270	437.333	631	669	333.999	400	124	466
ENSG00000127184	434.673	1170.04	638	205	227	112	256
ENSG00000197321	434.45	732.845	496.862	277.768	436.716	120.983	541.529
ENSG00000175467	434	973.999	679	278	258.001	107.001	308
ENSG00000033327	434	710	702	340	372	126	354
ENSG00000131470	433.5	1179	665.999	323	244	88	101
ENSG00000128641	433.333	1085	822.999	184	193	107	208
ENSG00000141367	433.167	1077	690	208	267	121	236.001
ENSG00000198786	432.833	621	925	131	176	53	691
ENSG00000165502	432.422	1091.39	617.744	231.843	205.15	99	349.401
ENSG00000115504	432.167	1106	697	264.999	217	77	231.001
ENSG00000130741	431.959	1178.66	733	130.109	222.842	112	215.138
ENSG00000185650	430.666	1412	837	61	101	67	106
ENSG00000198231	428.995	883	630.985	321	285.984	98	355
ENSG00000182196	428.833	1131	742	194.999	186.001	88	231
ENSG00000011304	428.334	1113	761	236.001	198.001	96.001	166
ENSG00000124831	427.542	1153.96	733.969	180.173	165.252	112.914	218.981
ENSG00000176871	427	937	671.999	300	277.001	132	244
ENSG00000136193	426.667	1035	752	239	191	107	236
ENSG00000131653	426.333	972.001	679	241.999	275	99	291
ENSG00000169230	426.3	1067.93	632.125	282.867	228.944	107.94	238
ENSG00000115594	426	1476	689	115	161	32	83
ENSG00000131473	424.333	1060	753	233	206	88	206
ENSG00000127616	423.177	1027	776.057	188.001	226.001	103	219
ENSG00000139842	421.599	1006	704	226.999	277	124.596	191
ENSG00000172354	420.999	1034	772.996	233	206	81	199
ENSG00000112335	419.833	1007	638	265	200	125	284
ENSG00000050405	419.833	1214	717.999	165	166	69	187
ENSG00000182899	418.334	1082	687.001	214.001	237	97	192.999
ENSG00000128805	418.158	581.988	392.999	410.005	508.955	145	470
ENSG00000131018	416.334	1178	769.999	113	181	82	174
ENSG00000241343	415.332	877.066	699.61	300.862	252.873	117.162	244.417
ENSG00000095139	414.358	1111	691.02	180	197	88	219.131
ENSG00000184900	413.957	968	635	234.741	286	97	263
ENSG00000130726	413.833	1033	755.999	220	213	85.999	174.999
ENSG00000126432	413.667	1114	722.001	167	195	68	216
ENSG00000170606	413.167	890.001	626	276	281.999	118	287
ENSG00000179271	413.167	1041	613	194	245	143	243
ENSG00000100234	413	1098	636	109	242	52	341
ENSG00000196923	413	981.999	792	177	229	81	216.999
ENSG00000122705	412.996	1088.98	640.999	188	194.999	128	237
ENSG00000134250	412.579	673.405	547.131	308.669	349.865	90.141	506.261
ENSG00000125977	412.039	1159	667.232	176	199	83	188
ENSG00000213977	411.997	1001.14	733.967	222.676	184.876	79.73	249.587
ENSG00000230989	411.895	1081.37	579	205.999	242	99	264
ENSG00000110958	411.833	1052	615.999	261.001	216	138.999	187
ENSG00000172638	410.5	982.999	673.001	187	271	84	265
ENSG00000109332	410.397	1111.7	678.999	192	212.689	84	183
ENSG00000168439	409.667	969	697	207	230	138	217
ENSG00000094916	409.656	1069.93	651.008	228	233	88	187.999
ENSG00000102225	409.5	1041	582	264.001	211	100	259
ENSG00000108654	409.166	1084	791.001	158.999	184.999	76	160
ENSG00000165916	408.5	979.999	688	254.001	235.999	116	177
ENSG00000086061	408.469	859.034	527	347	325.783	123	269
ENSG00000167671	408.333	983	690	205	241	110	221
ENSG00000067900	408.186	1009	601	228.999	292	100	218.118
ENSG00000146731	408.162	991	626	232.978	256	121	221.995
ENSG00000106366	407.667	951	842	121	238	80	214
ENSG00000073792	406.587	1158	728	178.519	169	41	165
ENSG00000232112	406.152	916	655.113	209.571	259.997	107	289.234
ENSG00000173442	406	655	606	361	354	110	350
ENSG00000178035	405.833	1183	646	178	185	71	172
ENSG00000169045	404.224	986.001	600.344	287	254.001	90	207.999
ENSG00000117632	404.167	910.001	552	324	292.001	147	200
ENSG00000123144	402.5	1034	611	203	220	118	229
ENSG00000163430	401.667	1241	951.999	45.001	53.999	35	83
ENSG00000089280	400.888	872.12	619.049	282.105	272	123.001	237.052
ENSG00000103365	400.255	723.999	569	332	275.532	109	392.001
ENSG00000080845	400	1017	643	220	204.001	100	216
ENSG00000115561	399.841	895.999	533	286	245.05	115	323.999
ENSG00000100941	399.167	749	477	411	322	119	317
ENSG00000146963	398.776	899.61	589.435	247.408	251.012	125	280.193
ENSG00000213741	398.515	814.635	743.096	211.408	255.794	86.901	279.259
ENSG00000114999	398.323	795.466	486.517	354.956	353	115.024	284.977
ENSG00000137693	398.167	1136	649.002	167	198.001	68	171
ENSG00000109113	396.833	1061	621	186	194.001	66	253
ENSG00000071564	396.334	956.001	580.999	261	244	103.001	233.001
ENSG00000084754	395.334	1031	634.001	169	232	92	214
ENSG00000165424	394.333	900	520	197	254	101	394
ENSG00000113558	394.062	1029.67	636	210.873	200.963	85.999	200.861
ENSG00000120438	394.019	971	547	268	239.116	122.995	216
ENSG00000170776	393.834	722.001	580.001	311.001	279	115	356.001
ENSG00000173517	392.067	1303.04	658.871	93.657	118.473	36.047	142.309
ENSG00000168374	391.831	1105	688.999	135.987	170	74	177.001
ENSG00000128245	391.333	960	598.999	286.001	222	101	180
ENSG00000007168	391.014	884.753	637.877	267.275	236.566	92.695	226.918
ENSG00000129559	391.014	886.12	643.396	203.118	266.419	80.629	266.401
ENSG00000029725	390.833	1046	552.001	206.999	194	96	250
ENSG00000178952	390.667	951	662	246	192	87	206
ENSG00000072778	390.5	965.001	727.999	181	165.001	73	230.999
ENSG00000158747	388.637	790.098	555.845	257.316	318.83	92.371	317.361
ENSG00000111799	387.833	1316	898.999	23	49	11	29
ENSG00000156113	387.812	894.999	454.867	240.001	305.999	99.001	332.002
ENSG00000196961	385.839	955.01	686.019	156	210.005	105	203
ENSG00000228474	385.5	1002	649	155	186	92	229
ENSG00000189060	385.333	759	456	402	313	115	267
ENSG00000153071	385.167	1307	638	85	115	57	109
ENSG00000147010	384.5	978	601.999	191.001	225	93	218
ENSG00000172380	384.167	1014	661	209	171	52	198
ENSG00000137267	383.723	896.133	679.287	220.505	186.477	106.375	213.559
ENSG00000197728	383.359	1068.04	545.258	204.992	220.988	94.412	166.465
ENSG00000166710	383.203	1057.1	973.985	68.738	95.356	35.094	68.943
ENSG00000123143	382.666	980	634.999	220.999	206.001	102	152
ENSG00000198542	382.646	556	347	419.001	343.874	176	454
ENSG00000159352	382.475	860.907	635	243.989	223.961	95.001	235.993
ENSG00000166986	380.12	846.999	737	218.719	212	83	183
ENSG00000124422	379.788	1118.73	674	121.999	160	76	128
ENSG00000142002	379.249	771.751	612.473	260.748	288.869	127.816	213.839
ENSG00000142657	379	1088	673.996	151	177	52	132.001
ENSG00000101421	377.998	966.997	700	143	188.99	92	177
ENSG00000116350	377.834	892.001	510.004	279	253	76	257.001
ENSG00000101150	376.333	926	658	151	216	78	229
ENSG00000156515	376.001	887	612.004	181	270	103	203
ENSG00000119408	375.774	1139	613	125.641	160	59	158
ENSG00000091436	375.581	953.097	589.372	194.016	235	109	173
ENSG00000148218	374.834	615.001	496	371	285	122	360.001
ENSG00000122218	374.009	965.996	738.017	131.994	183.046	74	151
ENSG00000189171	373.5	790	520	187	334	94	316.001
ENSG00000105669	373.414	938.713	715	143	174.773	81	188
ENSG00000264364	373.333	747	547	292	267	98	289
ENSG00000105568	373	891	634	153	187	106	266.999
ENSG00000056097	372.5	870	539	234	183	97	312
ENSG00000100664	372.5	1000	669	204	125	83.999	153.001
ENSG00000168724	372.068	937.437	574.167	200.705	199.771	93.238	227.088
ENSG00000132475	372	1021	546.998	209	176	71.999	207
ENSG00000067057	371.167	837	608	222	253	104	203
ENSG00000116288	370.833	956	553	219	198	88	211
ENSG00000175215	370.166	1159	623	132	115.999	44	146.999
ENSG00000089048	369.667	829	494	279	238	104	274
ENSG00000233608	369.503	1093.02	623	130	164	54	153
ENSG00000108561	369.167	837	539	270	272.001	112	185
ENSG00000173575	368.346	802.87	573.805	194.677	260.443	103.242	275.042
ENSG00000174903	368.188	926	544	193	249	94.127	203
ENSG00000164405	368.166	1056	524.999	134	146.999	108.001	239
ENSG00000134453	366.167	804	551.999	272.999	248.001	92.001	228
ENSG00000171490	365.5	878	628	206	194.999	76	209.999
ENSG00000075420	365.167	1170	642.001	118	109	47.001	105
ENSG00000102317	365.162	950.999	672.962	178.012	152	49.999	186.999
ENSG00000169813	364.833	1030	647.999	151	127	81	152
ENSG00000168090	364.666	868.999	547.001	218	218	100	235.999
ENSG00000167461	364.5	888.999	543	257	190	88	220
ENSG00000182199	364	1027	630	131.999	163.001	95	137
ENSG00000115484	363.333	895	619	214	202	76	174
ENSG00000111206	363.333	841	461	320	225.999	128	204
ENSG00000167601	362.458	941.999	623.749	152	201	76.999	179
ENSG00000137312	362.051	875.561	573.757	261.464	264.171	0	197.355
ENSG00000099968	361.667	822.001	523.999	252	242	98	232.001
ENSG00000178104	361.163	1109.7	633.613	83.811	114.326	46.004	179.519
ENSG00000007202	360.833	902	550	179	258	109	167
ENSG00000141867	360.507	889	708.009	174.999	128.999	54	208.033
ENSG00000164970	360.464	428	446	327	341	152.788	467.999
ENSG00000129351	360.051	900.014	581	206.289	216	86.001	171
ENSG00000110906	360	866.001	594	196.999	185	91	227
ENSG00000079246	359.833	895	537	225	224	105	173
ENSG00000165637	359.707	914	536.001	228.242	186	99	195
ENSG00000143384	359	932.001	656	130	196	85	155
ENSG00000146701	358.333	851.999	622	181.001	182	95	218
ENSG00000196305	358	998.001	600	147	140	100	163
ENSG00000108774	357.833	898.999	560	213	192	100	183
ENSG00000186660	357.462	787.499	507.926	242.616	292.925	71.127	242.68
ENSG00000168528	357.202	822.001	787	153	153.213	48	180.001
ENSG00000103363	356.5	964.001	606	128.999	180	85	175
ENSG00000089693	356.333	905	609.999	163	170	90	200
ENSG00000141985	356.167	904.001	620.001	193	164.001	53	203
ENSG00000115464	355.872	941.001	584	168.229	156	64.001	222
ENSG00000147459	355.834	907.006	539	184	224	107	174
ENSG00000136279	355.5	884.999	562	202	208	84	191.999
ENSG00000132522	355.368	887	478.917	245.711	181.579	115.001	224
ENSG00000255302	355.167	1057	541	165	151	64	153
ENSG00000096696	355.095	1008	625	116.568	100	77	204
ENSG00000167283	354.963	887.281	531.373	171.69	197.999	92.813	248.622
ENSG00000155368	354.833	868.999	472	212	241	102	233
ENSG00000146112	354.341	734.123	508.758	223.905	235.098	86.623	337.542
ENSG00000108819	354	835	658	166	235	75	155
ENSG00000184432	353.833	861	594.999	174.001	211	59	223
ENSG00000205609	353.407	1088.92	378.047	141.804	301.068	149.922	60.687
ENSG00000008441	353.166	939.994	625	148	164	58	184
ENSG00000198727	352.833	527	710	121	153	73	533
ENSG00000142186	352.333	892	627	160	182	74	179
ENSG00000104517	351.976	862	614.001	156	216	50	213.858
ENSG00000107130	351.667	778	574	225	207	81	245
ENSG00000111786	351.667	886	618	167	166	78	195
ENSG00000166147	351.666	731	420.999	270	308	87.999	292
ENSG00000161217	351.034	769	500.987	244.999	211.014	100	280.203
ENSG00000104824	351.026	916.001	619.864	172.3	140.505	82.318	175.171
ENSG00000166750	350.502	811	548	147.999	195	84	317.011
ENSG00000221869	350	1187	879	12	12	3	7
ENSG00000172531	349.759	836	506.554	239.001	220	101	196
ENSG00000162704	349.513	828	601.005	185.073	168	93	222
ENSG00000075426	349.5	1189	716	64	50	16	62
ENSG00000166073	349.5	1107	738	75	71	40	66
ENSG00000169398	349.416	860	541.495	213.999	211.001	65	204.999
ENSG00000125970	349.334	889	591	154.001	139.001	104	219
ENSG00000115694	349	870.999	507.002	238	189	85.999	203.001
ENSG00000144118	349	691	492	239	250	117	305.001
ENSG00000071859	348.833	803.001	593	191.999	206	68	231
ENSG00000076513	348.754	953.999	666.999	107.529	130.993	75.003	158
ENSG00000100241	348.333	793	647	153	194.999	80	222
ENSG00000006125	348.332	827.999	562.001	219.995	215	72	193
ENSG00000125835	348.167	832	605.001	195	193	87	177
ENSG00000011007	348.09	889	540	176	189	78	216.539
ENSG00000106665	347.461	842	515	144.003	281	57	245.761
ENSG00000146223	346.597	861.835	520.007	218.448	226.574	86.923	165.794
ENSG00000127314	345.517	1041.98	589.117	120.006	114.001	101	107
ENSG00000136436	344.666	872	596.998	161	191.999	67	179
ENSG00000162368	344.001	899.999	495	219.006	164	89	197
ENSG00000116117	343.67	756	511	194.01	197.001	102.001	302.008
ENSG00000152332	342.833	799	412	243	252	93	258
ENSG00000170515	342.829	829	556	236.974	184	94	157
ENSG00000063244	341.334	869	671	180	150.001	52.001	126
ENSG00000112081	341	864.999	552.001	210	209	68.999	141
ENSG00000099917	340.5	792.999	546	191	185.999	98.001	229
ENSG00000105700	340.334	812.001	484	209.001	222.999	103	211.001
ENSG00000182768	339.883	914.986	465.999	166	194.943	104.369	193
ENSG00000140990	339.834	870.001	505.001	176.001	147	107	233.999
ENSG00000205937	338.989	894.001	527.931	178	163	109	162.001
ENSG00000123066	338.66	995.001	563.961	123.999	127.999	52.001	168.999
ENSG00000156467	338.629	765.001	527.001	188	196	93	262.774
ENSG00000286219	338.071	558.228	470.001	337.579	269.354	81.075	312.188
ENSG00000137776	337.333	702.999	556	284	173	79.999	227.999
ENSG00000159069	336.666	733	518.999	179	266	102.999	220
ENSG00000100401	336.041	741.081	543.165	249	194.999	86	202
ENSG00000141756	335.667	1033	639	79	133	31	99
ENSG00000166825	335.167	808	543	165	262	44	189
ENSG00000110422	334.5	910	536	165	199	51	146
ENSG00000172053	334	942	485	187.001	129	55	205.999
ENSG00000070087	333.834	832	528	156	188	72	227.001
ENSG00000116786	333.793	878.743	578.013	143	175	56	172
ENSG00000167085	333.667	782.001	544	183	222.001	87	184
ENSG00000007520	333.333	799	503	225	196	73	204
ENSG00000122966	333.167	605	325.999	362	316.001	129.001	261
ENSG00000169180	332.5	885	573.999	153	176	84	123
ENSG00000171848	332.42	853.529	570.992	218	161.001	104	87
ENSG00000175115	332.333	762	556	205	193	100	178
ENSG00000074621	332.333	607.999	543	240	261	118	223.999
ENSG00000060339	332.167	600.999	426.001	354	265	96.001	251
ENSG00000105202	332	713	467	235.999	256.001	99	221
ENSG00000065427	331.666	780	550	183.999	217	76	183
ENSG00000065613	331.334	678	430	278	246	107	249.005
ENSG00000100644	330.834	988.001	643	107	103	35	109
ENSG00000105329	330.167	922	616	130	155	27	131
ENSG00000132466	329.614	772.578	481	203	197.999	98	225.108
ENSG00000182700	329.5	568	445	213	324	82	345
ENSG00000244687	329.358	804.545	531.957	152	185.876	83	218.77
ENSG00000105887	329.192	809	506	195.069	201.045	66	198.035
ENSG00000160710	329.119	918.007	526	137	146.708	97	150
ENSG00000148730	329	896	535	152	163	40	188
ENSG00000158195	328.679	903	547	132	189	69	132.073
ENSG00000123562	328.333	903.001	573	144.001	153.999	65.999	130
ENSG00000151414	327.667	939.001	560	161	121	72	113
ENSG00000133243	327.667	913	499	135	172	83	164
ENSG00000162664	327.333	673	487.999	222	233.001	104	244
ENSG00000198959	327.333	787	734.999	60	164	28	190
ENSG00000087274	327.084	897	572.999	127.506	149.001	68	148
ENSG00000013364	326.951	704	535.803	156	210.905	87	267.999
ENSG00000108312	326.702	725.999	523.997	250.001	199.217	71	190.001
ENSG00000183684	325.614	720	607	206.685	180	73	167
ENSG00000102781	325.317	696.143	442.535	291.524	224.078	77.622	220.001
ENSG00000169062	325.312	726.032	469.569	200.693	250.652	89.991	214.935
ENSG00000134369	324.76	806.001	581.969	137	218.025	55.004	150.559
ENSG00000102572	324.333	808.999	511	190	218	67.001	151
ENSG00000135506	324.333	596	464	254	238	82	311.999
ENSG00000151239	323.951	854.703	438	191	193.001	96.001	171.001
ENSG00000007080	323.5	817.001	521	154	177	82	190.001
ENSG00000175756	323.5	811	514	190	145	124	157
ENSG00000010256	322.833	787.001	551.999	177	180	81	160
ENSG00000197226	322.667	809.001	514.001	141	180	80	212
ENSG00000169957	322.169	492.812	314	399.2	242	170	315
ENSG00000167986	322.167	857.001	624	141	141	46	124
ENSG00000134186	322	618.001	443	299	215	82	275
ENSG00000088888	321.994	722	462.005	135	270.954	61	281.004
ENSG00000160007	321.961	986	565.515	102.028	128.108	57	93.115
ENSG00000105063	321.833	673	531	183	234	107	203
ENSG00000125651	321.833	848	558	154	125	50	196
ENSG00000125743	321.833	838	498	145	194.001	81	174.999
ENSG00000125520	321.666	693.999	427	186	252	99	272
ENSG00000092201	321.329	789	531.001	156	209.975	68	174
ENSG00000165280	321	832	607	134	140.001	58	155
ENSG00000168653	320.833	867	513	141	178	75	151
ENSG00000183207	320.833	849.999	481	149	171.001	104.999	169
ENSG00000125971	320.802	803	525.647	145.085	185.995	73.995	191.091
ENSG00000077782	320.667	1013	602	62	103	28	115.999
ENSG00000165632	320.667	581	447	269	237	85	305
ENSG00000109917	320.661	737.999	535.079	220.001	184.022	83	163.868
ENSG00000163697	320.333	846.001	561.999	103	182	36	193
ENSG00000184014	320	876.001	527	166	134	58	158.998
ENSG00000106683	319.834	684.001	456	197	254	80	248
ENSG00000125844	319.5	616	564.999	200	170	61	304.999
ENSG00000169567	318.666	774.999	429	187	196	93	232
ENSG00000166333	318.333	850.999	479	173	161	71	175
ENSG00000143612	318.012	793.001	475	186.068	197	78	179
ENSG00000102144	317.546	870	475	141	147.007	79	193.269
ENSG00000130175	317.5	835.999	524	137.001	140.001	32	236
ENSG00000113407	317.5	829.999	552.001	134	148	93	148
ENSG00000070614	317.334	847.001	612	116	138	30	161
ENSG00000162889	317.167	844	538	166	147	64	144
ENSG00000134318	317	1005	591.001	94	77	48	87
ENSG00000162817	317	592	783	171	166	45	145
ENSG00000198918	316.537	853.878	502.924	152.759	163.913	55	170.749
ENSG00000156976	316.496	900.999	542	100	151	56.981	147.998
ENSG00000181555	316.167	748	472.001	210.001	209	73	184.999
ENSG00000134684	315.833	849.999	560	141.001	144	65.999	134
ENSG00000114416	315.334	931	435.001	151	155	57	163
ENSG00000100201	314.667	879	572	135	138	47	117
ENSG00000089159	314.666	608	413	257	236	98.999	275
ENSG00000123908	314.549	926.964	528.507	107.96	160.938	46	116.925
ENSG00000168036	314.5	732.001	627.999	132	165	77	153
ENSG00000148082	314.487	550	478.999	255.925	225	79	298
ENSG00000140829	314.167	698	497	177	260	83	170
ENSG00000120742	314	873.999	559.999	118	148	76.001	108
ENSG00000102401	313.834	705	527.001	185	172	82	212.001
ENSG00000143569	313.833	779.001	493	181.999	183	85	161
ENSG00000117411	313.832	688.158	485.063	216.342	213.049	89	191.377
ENSG00000153914	313.5	544	437.999	220	209	86	384.001
ENSG00000186591	313.387	731	528.324	142	191	74	214
ENSG00000204104	312.726	593	482.795	220	251.535	79	250.028
ENSG00000164099	311.833	825	494	189.999	184	52	126
ENSG00000204574	311.784	762.117	516.407	286.797	35.348	127.279	142.755
ENSG00000107438	311.667	767	556	136	183	69	159
ENSG00000149257	311.578	982.001	723.994	42.998	43.477	22	55
ENSG00000065882	311.5	708.001	445.001	231	218	89	178.001
ENSG00000177963	311.333	829.001	481.001	192.999	139.999	79	146
ENSG00000163820	311.167	766	425	188	221	58	209
ENSG00000101752	310.833	718	417	206	242	61	221
ENSG00000164985	310.655	680.999	459.93	266	226	77	154
ENSG00000116489	310.333	716	494	207.999	184	75	185.001
ENSG00000154845	310.333	707.999	417	210.001	205	68	254
ENSG00000131504	309.833	517	446	250	236	115	295
ENSG00000101224	309.593	874.032	445.23	164.271	166.026	65	143
ENSG00000144028	309.333	753	571	154	171	53	154
ENSG00000004142	308.333	746	463	140	199	113	189
ENSG00000162191	308.167	787	502	138	161	69.001	192
ENSG00000160877	308.123	708.839	469	175.896	210	83	202.004
ENSG00000241553	307.832	686.168	459.748	184.172	188.521	84.139	244.247
ENSG00000187735	307.144	922.548	472	138	137.001	46	127.315
ENSG00000100075	306.833	822.999	467	158.001	171	72	150
ENSG00000139926	306.667	870	577.001	115	102	48	128
ENSG00000130770	306.666	720.001	527.999	165	166.999	68	192
ENSG00000068323	306.333	746	526	164	169	57	176
ENSG00000152104	306.011	836.32	485	159.036	178	46.71	131
ENSG00000167693	305	824	512	142	144	55	153
ENSG00000070831	304.667	737.002	433.999	183	180	86	208.001
ENSG00000132275	304.5	513.001	410	229.999	260	72	342
ENSG00000130985	304.333	757	528	130	158	71	182
ENSG00000186174	304	864	610.001	100	80.999	27	142.001
ENSG00000073584	303.991	857.001	536	123.946	87	81.998	138
ENSG00000115216	303.834	711	480	162	213	110.001	147
ENSG00000171634	303.18	669.001	488.029	218.999	190.039	74	179.01
ENSG00000105270	302.666	917.999	542	52	113	47	143.999
ENSG00000126581	302.501	725.001	472.001	145	200.001	114	159.001
ENSG00000127022	302.104	624.184	477.537	163.426	168.224	79.602	299.653
ENSG00000159692	302	790.001	540	142	152.999	50	137
ENSG00000153201	301.88	588.901	464.441	198.096	208.635	83.642	267.566
ENSG00000162434	300.667	900	593	72.001	87	49	103
ENSG00000176890	300.667	835	460	223	140.001	61	85
ENSG00000113758	300.5	736	564.001	118	168	45	172
ENSG00000102172	300.5	790	483	169	134	69	158
ENSG00000035403	300.334	820	567.001	76.001	125	55.999	158
ENSG00000101361	300.299	637	435.441	305.655	159.64	79.001	185.055
ENSG00000168495	300.166	719.001	558	159.999	133	44	186.999
ENSG00000173821	299.5	819	507.999	90	182	43	155
ENSG00000142230	299.167	713.001	470	190	162	80	180.001
ENSG00000140105	299	901.999	533.001	84	86	51	138
ENSG00000142949	298.959	461.397	616.565	228.139	264.752	50.636	172.268
ENSG00000100320	298.634	826.112	548.377	107.267	154.603	45.705	109.738
ENSG00000179222	298.335	750	606.999	93.009	119	55	166.001
ENSG00000071246	298.333	410	247	288	335	151	359
ENSG00000115310	298.272	733	637.732	85	128	47.026	158.873
ENSG00000023734	298.166	799	492	136.999	136	57	168
ENSG00000103150	297.642	537	418.976	238.769	215.98	69	306.126
ENSG00000002586	297.5	864.001	488.001	103.999	146	47	136
ENSG00000134686	297.5	803.999	528.999	103	167.999	50	131
ENSG00000065911	297.333	948	509	69	113	60.999	83.999
ENSG00000104765	296.836	999.016	568	53	63.999	27	70
ENSG00000186432	296.774	611	444	228	202	100	195.646
ENSG00000176105	296.664	636.146	398	228	235	85.288	197.55
ENSG00000182534	296.257	783.736	547.736	144.488	120.842	51.412	129.33
ENSG00000090060	296.007	791.998	398.001	175.001	185	85.042	140.999
ENSG00000145907	296	735	430	170.999	190	72	178
ENSG00000133226	295.847	719	502.001	196.081	168	64.999	125.001
ENSG00000099995	295.667	731	452	176	186	73	156
ENSG00000084090	295.663	806.979	521	110	169	37	129.999
ENSG00000101057	294.667	774	485	171	167	52	119
ENSG00000132155	294.667	864	477	115	105	48	159
ENSG00000183963	294.167	588	516.001	195.001	192	60	213.999
ENSG00000123091	294.167	791	512	125	143	72	122
ENSG00000143320	294.167	797	460	122	131	60	195
ENSG00000115758	294	739	442	193	144	93	153
ENSG00000152601	293.681	855.002	558.999	85.085	99	39.001	125.001
ENSG00000105738	293.5	551	485	206	189	104	226
ENSG00000182979	293.333	736.999	542	134	136	64	147.001
ENSG00000117724	293.333	679.999	528	196	155	74	127
ENSG00000183010	292.667	872.001	550.001	90.999	109	34.001	100
ENSG00000083857	292.667	790.999	427	142	131	87	178.001
ENSG00000213639	292.405	798	466.428	139.001	127	45	179
ENSG00000165732	292.333	724	525	162	121	75	147
ENSG00000186111	292	676	413	157	174	60	271.999
ENSG00000110696	291.89	808.342	430	142.999	136	67	167
ENSG00000198899	291.53	452.121	472.017	111.186	114.47	67.662	531.725
ENSG00000180198	291.5	707.001	531.001	180.999	158	63	108.999
ENSG00000087269	291.362	647	411	180	227.174	99	184
ENSG00000185222	291.307	746	633	104	101	43	120.842
ENSG00000084112	291.211	887.001	458.259	122.995	113.011	47	119.001
ENSG00000119681	291.167	707	415	133	222	77	193
ENSG00000168092	290.715	744.288	439	187	145	72	157.001
ENSG00000168488	290.666	685.998	541	142	131	85.999	158
ENSG00000198363	290.5	682	528	137	163.001	46.999	186
ENSG00000166741	290.333	866	562	76	96.999	40	101
ENSG00000107263	290.309	723.857	504	184.999	145	58	126
ENSG00000105647	289.459	722.125	420.917	160	141.534	90	202.179
ENSG00000118689	288.993	862.433	623.766	54.026	78.041	34	81.694
ENSG00000142871	288.667	837	703	52	60	20	60
ENSG00000135404	288.5	739	609	72	149.999	43	118
ENSG00000122034	287.833	696	350.999	160	165	111	244.001
ENSG00000170296	287.833	727.999	487	115	168	55	174
ENSG00000062485	287.818	625.426	485.784	175.067	174.614	103.51	162.508
ENSG00000130520	287.5	634	385	203	174	87	242
ENSG00000092964	287.333	777	462.001	138	148	48	150.999
ENSG00000100029	287.333	717.001	494.998	169	115.999	62	165
ENSG00000105618	287.293	691.321	498.033	138	136	83.62	176.785
ENSG00000107796	287.195	865	609.001	28	75.17	26	120
ENSG00000213923	286.807	694	472.784	140	154.058	65.001	195
ENSG00000126457	286.666	754.999	561.001	115.999	124	56	108
ENSG00000116539	286.452	690	426.999	170	186	61	184.712
ENSG00000175592	286.166	622	448.999	192	198.001	72.999	182.999
ENSG00000091542	285.833	758	461	145	151	48	152
ENSG00000076067	285.436	785.618	411	118	188.001	52.999	156.999
ENSG00000071626	284.329	619.001	479	209.975	158.999	95	144
ENSG00000148484	284	742	448	149.001	132.999	60	172.001
ENSG00000179950	283.955	659.055	564.335	202.505	128.932	42.846	106.059
ENSG00000175602	283.5	740	403	160	159	80	159
ENSG00000172115	283.164	633.999	444	192	175	87	166.987
ENSG00000122203	283.029	709	450.201	148.983	132.001	59	198.991
ENSG00000185201	282.992	890.663	556.316	78.233	67.979	38	66.759
ENSG00000067167	282.667	897.001	601	52	49	21	76
ENSG00000092820	282.539	577	424	227	197	110.236	160
ENSG00000128283	282.333	701	497	156	132	75	133
ENSG00000149503	281.833	526	408	238	188	104	227
ENSG00000011465	281.833	1094	500.999	18	28	20	30
ENSG00000080503	281.696	736.001	565.999	122.024	105.014	30.053	131.084
ENSG00000042493	281.667	536	329	221	260.001	123	221
ENSG00000197006	281.469	756.965	354.997	139.96	213	64	159.891
ENSG00000123600	281.404	477.054	390.437	246.957	217.015	79.012	277.951
ENSG00000119487	281.167	660.001	504	129	134.001	68	192
ENSG00000130956	281.167	581	466	206	156	75	203
ENSG00000186010	281.023	733.291	485.999	96	145	63.846	162
ENSG00000125503	280.834	637	476.007	148	178	63.999	182
ENSG00000125753	280.834	665.001	545	98	154	61	162
ENSG00000146063	280.394	466.999	358	238.002	265.624	108	245.74
ENSG00000119689	280.363	807	423.002	128	161.178	73	89.999
ENSG00000162825	280.152	431.943	353.244	271.585	228.165	60.074	335.899
ENSG00000116205	279.824	575	411.001	224	194.11	71	203.835
ENSG00000138668	279.5	707	464	194	119.999	76	116
ENSG00000166250	279.327	848	520	71	96	32	108.959
ENSG00000136810	279.167	672	503	160	155	49	136
ENSG00000099624	279.166	680	501	143.999	163.999	56	130
ENSG00000185122	279.166	665	422	198.999	139.999	58	191
ENSG00000151208	278.74	434.048	540.239	278.064	183.29	82	154.802
ENSG00000175826	278.664	639	349	188	207	78.982	210
ENSG00000175203	278.333	698	482	127.999	148	48.001	166
ENSG00000090861	278.167	734	548	65	131	59	132
ENSG00000146278	277.5	976	522.001	39	47	19	62
ENSG00000196365	277.167	820	475	129	105	49	85
ENSG00000167766	277.006	504.205	346.925	249.129	242.777	71	248
ENSG00000113643	276.5	517	363	227	218	94	240.001
ENSG00000102804	276.5	956	531.001	35.999	60	13	63
ENSG00000164362	276.5	755	628	63	70	28	115
ENSG00000135862	276.334	834.001	489.001	58.001	88	40	149
ENSG00000100138	276.167	711	440.001	156	128.999	94.999	126.001
ENSG00000087191	276.166	679	436	172.999	156	69	144
ENSG00000131462	276.094	672.996	416.806	176.133	158.633	79.454	152.539
ENSG00000205726	275.835	593.999	480	184.011	154.999	74	168
ENSG00000117143	275.5	579	393	222	215	73	171
ENSG00000181610	275.492	466	333.023	214.955	236	98	304.972
ENSG00000134954	274.735	665	466	192.687	127	64.999	132.725
ENSG00000152082	274.687	702.244	469.906	131.267	154.405	49.233	141.067
ENSG00000136240	274.671	790.001	573	81.544	64	41	98.48
ENSG00000012061	274.666	709	408.999	130	167.999	51	181.001
ENSG00000148834	274	637.001	437	144	184.001	76	166
ENSG00000166557	273.692	701.999	536.157	125	133.999	43	102
ENSG00000168159	273.666	708.999	410.998	167	127	70	158
ENSG00000131467	273.5	678.001	475	131	120	64	173
ENSG00000106628	273.167	669	360	178	162	69	201
ENSG00000136010	272.333	782	589.999	59	80	32	90.999
ENSG00000087116	272.166	1026	533	17	20	4	32.999
ENSG00000164032	272.162	739	357	176	150.983	67	142.988
ENSG00000169895	272.062	696.565	457.295	132.417	156.303	52	137.791
ENSG00000198832	272	804.999	552.001	69	62	58	86
ENSG00000121774	272	690.999	488	155	124	84	90
ENSG00000172301	271.834	674.001	367	156	140.001	80	214
ENSG00000130147	271.833	831	538	59	70	43	90
ENSG00000122870	271.734	961	554.404	35	40	12	28
ENSG00000118985	271.679	865	496.001	73	82.073	47	67
ENSG00000140575	271.5	698	456.001	146.999	151	37	140
ENSG00000126767	271.167	530	416	174	211	103	193
ENSG00000161202	271.167	761	490	120	109	62	85
ENSG00000126870	271	500.999	398	240	241	57	189
ENSG00000185359	270.913	577.022	498.701	154.757	137	66	192
ENSG00000174780	270.667	685	451.001	135	152	56	145
ENSG00000171148	270.5	577.999	359	220	224.001	71	171
ENSG00000179632	270.5	663.999	429	166	159	70	135
ENSG00000107829	270.498	513.016	402	240.983	177.985	93	196.001
ENSG00000188554	270.167	739.001	500	89	101	57	135
ENSG00000242372	270.048	665.666	508.511	140.517	143.593	56	106
ENSG00000121851	269.665	513	342.001	240.02	155	90	277.969
ENSG00000022277	269.333	623.001	473	142.001	144.999	84	148.999
ENSG00000136758	269.172	711	454.999	132.001	123	64.029	130.001
ENSG00000102898	268.666	676	405	126	157.999	73.999	173
ENSG00000188612	268.07	682.526	389	174.595	176.255	54	132.043
ENSG00000130706	268	686	455	135	107	78	147.001
ENSG00000078674	267.914	601.479	433	143.002	137.001	85	208
ENSG00000106624	267.5	672	578	77	103	27	148
ENSG00000090372	267.5	613.998	489.001	139	147	50	166
ENSG00000155096	267.334	776	418	125	110.001	56	119
ENSG00000060718	267.333	893	675.999	7	6	1	21
ENSG00000120686	266.667	736	411	104	148	53	148
ENSG00000163629	266.666	903	442	61.999	105	29	59
ENSG00000163171	266.5	703	396	97	128	83	192
ENSG00000091622	266.5	566	415.002	122	132.012	75	288.984
ENSG00000150760	266.292	714	477.001	110.753	121	43	132
ENSG00000148672	266.261	677	391	172	132.747	55	169.819
ENSG00000099795	265.667	683	413	124	130	75	169
ENSG00000115641	265.333	676.003	432.996	115.999	167	63.001	137
ENSG00000198792	264.667	709.001	508	104	112	29	126
ENSG00000108848	264.667	507.999	357.999	240.001	175	101.001	206
ENSG00000173660	263.847	553.84	435	205	153.999	49.242	186
ENSG00000099337	263.832	509.712	565.147	198.007	119.124	71	120
ENSG00000113328	263.5	632	388	138.001	151	64	208
ENSG00000117395	263.5	658	448	140	140	72	123
ENSG00000121579	263.33	743	482.999	97.999	97.999	51.984	106
ENSG00000106009	263.167	389.001	532.001	246	216	53	143
ENSG00000165733	263.119	612.242	384.962	160.942	195.226	60.995	164.347
ENSG00000276043	263.014	659.14	481.548	168.985	133.583	49.131	85.698
ENSG00000122565	262.815	706.001	403	152	139	48	128.888
ENSG00000145012	262.764	759.973	467.129	83.46	100.923	34.274	130.824
ENSG00000130816	262.733	674	421.396	135.001	179.001	45	122.001
ENSG00000006712	262.667	582	375	148	183	69	219
ENSG00000166503	262.666	542.538	390.635	196.81	227.999	69	149.012
ENSG00000125818	262.333	622.999	403.001	163	136.001	76	172.999
ENSG00000186063	261.986	619	327.998	174.264	181	72.652	197
ENSG00000111145	261.833	611	385	160.999	214	72.001	128
ENSG00000106348	261.832	678.999	440.997	136.993	118	65	131
ENSG00000114251	261.748	924	549	23.49	32	14	28
ENSG00000146540	261.589	566	399	151	162	74	217.537
ENSG00000159140	261.5	679	383	129	119	64	195
ENSG00000241468	261.236	567.313	434.999	159.001	167.812	59.937	178.356
ENSG00000198712	261.148	366	564.89	96	102	57	381
ENSG00000014216	260.5	570	418.001	155	169	45	206
ENSG00000146535	260.5	701	463	113	121	50	115
ENSG00000100364	260.5	578	461.999	143	146.999	67	166
ENSG00000185561	260.292	584.056	482.012	183.683	118	57	137
ENSG00000076108	260.259	660	376.125	122.435	144	69	189.996
ENSG00000143543	260.163	762.739	427.145	141.954	92.003	30.382	106.754
ENSG00000152102	259.667	666	434	117	158	45	138
ENSG00000079805	259.166	616.001	461	137	134	51.999	154.999
ENSG00000005022	259	648	414	146	146	69	131
ENSG00000204673	259	551	425	147	182.999	60	188.001
ENSG00000125740	258.906	870.002	647.001	4.43	16	1	15
ENSG00000087087	258.833	541.999	386.999	172	180	90	182
ENSG00000137177	258.833	667	413	143	114.999	60.999	153.999
ENSG00000124733	258.667	654.001	375	146	146.999	70	160
ENSG00000005339	258.501	799	424	100	93.005	38	97
ENSG00000196821	258.5	595	368	162	188.001	78	160
ENSG00000139197	258.333	496	357.001	212	213	57	214.999
ENSG00000169715	258.166	523.996	409.997	174.001	157.002	91	193
ENSG00000061676	257.57	704.009	396.241	100.027	158.145	76	111
ENSG00000224877	257.5	569.003	337.999	155	174.999	76	231.999
ENSG00000065135	257.462	606.969	374.004	124.746	195	63	181.051
ENSG00000188976	257.368	576.999	434.087	146.987	155.983	79.991	150.161
ENSG00000175274	257.167	780.001	471	64.001	102.001	28	97.999
ENSG00000107185	257.167	472	408	180	221	69	193
ENSG00000178996	257	827.999	569	25	49	28	43
ENSG00000079819	256.825	586.001	402.04	172.905	175	50.001	155
ENSG00000087302	256.666	709	361	121.999	150.001	46.999	151
ENSG00000141503	256.666	605.001	427.999	109.999	169.999	58.999	167.999
ENSG00000265491	256.62	671.224	438.496	140.001	86	61	143
ENSG00000187446	256.385	650	361.997	129.992	162.319	69	165.001
ENSG00000121892	256.382	692.256	446.044	135.848	97.015	61	106.131
ENSG00000100292	256.329	776	638	28	27	27.976	41
ENSG00000149357	256.166	600	378	154	168	80	156.999
ENSG00000149923	256	563	438.001	152	168	48.999	165.999
ENSG00000101444	255.833	586	428	145	151	49	176
ENSG00000128050	255.505	598.909	362.582	187	185.54	67.999	130.999
ENSG00000019144	255.393	507	350	130.999	238.998	74	231.358
ENSG00000128656	255.333	756.999	429.001	98	114	27	107
ENSG00000049245	254.663	655.977	382	160	138	61	131
ENSG00000142634	254.5	615	436	142	117	52	165
ENSG00000169727	254.166	582.999	421.998	140	142.999	70.999	166
ENSG00000125991	254.139	726	413	68.006	125.827	22	169.999
ENSG00000135930	254.035	580	439	119.999	175.214	79	130.999
ENSG00000175764	253.803	393.714	379	264	210.106	60	216
ENSG00000171206	253.787	670.999	421.914	106.807	114	68.005	141
ENSG00000160294	253.667	558	408	180	127	66	182.999
ENSG00000248905	253.496	487	359.001	160.999	189.977	90	233.999
ENSG00000164346	253.076	613.433	396.693	141.344	164.555	59	143.428
ENSG00000124214	253	652.001	402	120	150	47	147.001
ENSG00000100300	253	632	408	105	135	100	138
ENSG00000257923	253	778	518	33	83	33	72.999
ENSG00000105221	252.684	610	386	143.103	160	57.001	159.999
ENSG00000143621	252.667	609	412	158	151	72	114
ENSG00000165527	252.5	709	417	65	127	77	120
ENSG00000157933	252.494	755	379.959	81.004	135	46	118
ENSG00000137106	252	655.001	447.001	105	141	37	127.001
ENSG00000134287	251.493	548.245	365.257	167.999	178	62	187.459
ENSG00000176171	251.484	667	414.999	95.907	115	58	158
ENSG00000198952	251.333	588	409	131	160	64	156
ENSG00000135446	251.167	619.001	419.002	118.001	142	67.999	141
ENSG00000126458	250.833	646	425	92	116	63	163
ENSG00000126001	250.822	577.842	353.802	135.378	184.382	60.828	192.701
ENSG00000013275	250.667	657	385	126	154	66	116
ENSG00000138385	250.512	677.997	460.992	118	89.99	53	103.095
ENSG00000072364	250.5	750	424.001	72.001	128.001	35	94
ENSG00000145833	250.334	471	340.001	195	223	89.001	184
ENSG00000042753	250.167	545.001	403	166	158	92	137.001
ENSG00000101367	249.667	647	433	120	123	63	112
ENSG00000117036	249.549	460.04	335.165	210.027	193.06	94	205
ENSG00000105698	248.976	517	357.998	135.935	201.001	71	210.924
ENSG00000177706	248.941	869	501	40.11	35	13	35.539
ENSG00000049449	248.873	762.819	532.182	45.21	70	9	74.029
ENSG00000127884	248.833	630	421	107	139	61	135
ENSG00000225921	248.667	640	381	125	152	88	106
ENSG00000198677	248.202	660	409	109	136	53.213	121.999
ENSG00000171530	247.667	620	399	148	172	42	105
ENSG00000172260	247.616	386.435	307	204.074	301	48.193	238.995
ENSG00000117614	247.5	525	357	133	176	52	242
ENSG00000135679	247.341	723.35	363.998	99.92	124	24	148.778
ENSG00000196943	247.33	482	360	221.978	143	63	214
ENSG00000178695	247.286	434.999	282.717	214	293	76	183
ENSG00000196549	247.167	775	474	51.999	81	21	80
ENSG00000178980	246.5	481	258	173	229	88	250.001
ENSG00000005810	246.178	519.001	374.069	171	192	64	157
ENSG00000165283	245.833	658	370	120	118	68	141
ENSG00000197555	245.833	699.998	423.999	103	142	21	85
ENSG00000163166	245.667	484.001	362	148	231	96	153
ENSG00000134779	245.666	617.998	370	121	135.999	81	148
ENSG00000234857	245.446	620.521	381.018	109.175	185.748	58.866	117.349
ENSG00000107372	245.158	807.553	488.098	39	65.726	26	44.57
ENSG00000164402	245	588	398	126	133	64	161
ENSG00000112078	245	647	443	94	100	48	137.999
ENSG00000134531	244.833	732	483	58	92	30	74
ENSG00000100934	244.686	686.213	413.968	105.976	111	40	110.962
ENSG00000110047	244.5	673	414.001	104	106	61	109.001
ENSG00000141959	244.333	608	375	168	110	65	140
ENSG00000177374	243.971	420.913	468.516	214.523	190.537	29.018	140.318
ENSG00000168610	243.833	600.001	472	117	139.997	24.001	110
ENSG00000182831	243.616	647	422.693	79	127	58.002	128
ENSG00000168137	243.5	728.999	400.999	104.001	101	40.001	86.001
ENSG00000111832	243.495	546	355.99	172	138	71.027	177.953
ENSG00000143149	243.487	447.872	384.118	228.921	185.947	59	155.061
ENSG00000140262	243.333	714	358	119.999	105	50.001	113
ENSG00000148120	243	636.999	335	127	180	52.001	127
ENSG00000166197	242.833	668	443	86	108	32	120
ENSG00000143799	242.832	669	385.991	122	128	61	91
ENSG00000165288	242.702	545	408	145	175.211	47	136
ENSG00000079332	242.513	717.075	419.001	106.001	97.004	40	76
ENSG00000119042	242.5	705.002	357.001	74.999	169	29.001	119.999
ENSG00000206053	242.322	605.982	359.961	147.007	128.994	73.991	137.999
ENSG00000084652	242	645	421	102	97	49	138
ENSG00000100216	242	563	391	150	134	75	139
ENSG00000138107	242	577	346	116	201	49	163
ENSG00000088930	241.833	567	358	140	155	48	183
ENSG00000154229	241.74	686	495	74.269	92	29	74.173
ENSG00000183431	241.667	538.001	369.001	170.001	142	69	161.999
ENSG00000150347	241.5	834	522	16	31	6	40
ENSG00000131051	241.499	622.997	417.001	114	101.999	50	142.999
ENSG00000072958	241.198	583.142	384.604	139.432	143.031	52.002	144.977
ENSG00000198900	241.167	604	403	124	128	62	126
ENSG00000136813	241.167	658.999	444	90	104	37	113
ENSG00000175768	241.163	664.936	363.534	129.517	128.991	58	102
ENSG00000114019	241	724	563	43	44	34	38
ENSG00000185088	240.671	507.031	379.007	143	175.001	52	187.986
ENSG00000074657	240.538	739.001	382.242	102.992	83.001	43	92.99
ENSG00000177311	240	700	443	79.999	97.999	33	86
ENSG00000100804	239.5	609	390	138	114	47	139
ENSG00000149100	239.5	624	356.999	129	153	62	112
ENSG00000074071	239.333	540	363	151	143	85	154
ENSG00000171552	239.333	448	330.999	174.001	208	55	220
ENSG00000159346	239.167	681.001	445	86	100	46	77
ENSG00000126261	239	664	364.999	108.001	160	56.001	80.999
ENSG00000086598	238.999	817.999	401.991	44	86.001	22	62
ENSG00000198938	238.947	322	541.807	62	102	44.873	361
ENSG00000126005	238.895	506.979	424.555	105.842	154.992	68	173
ENSG00000066697	238.717	490	257.82	259.822	156.875	81.93	185.856
ENSG00000116584	238.667	717.999	434	65.001	103	38	74
ENSG00000130724	238.667	618.999	395	96	120.999	58.001	143
ENSG00000136628	237.667	706	386	103	94	56	81
ENSG00000152795	237.333	640	345	119	139	43	138
ENSG00000140682	237.167	617	445.001	115	113	34	99
