# Supplementary material for: Extracellular vesicles produced by a large-scale protocol are therapeutically effective in preclinical model of Parkinson’s disease
Source: Stem Cells Transl Med. 2026 Apr 29;15(5):szag024. doi: 10.1093/stcltm/szag024 (PMC13124282; doi:10.1093/stcltm/szag024)
Supplement: szag024_Supplementary_Data [file szag024_supplementary_data.zip › Table S1_R1.xlsx]

## Sheet: Sheet1
				Group	2D UC	2D UC	3D TFF SEC	3D TFF SEC	3D TFF SEC	3D TFF SEC
ID	Ensemble ID	Gene symbol	Gene description	overall_mean	EV-1	EV-2	EV-4	EV-5	EV-7	EV-8
P01834				26.3561	24.4229	26.0763	27.3846	26.4386	26.852	26.9622
P00738	ENSG00000257017	HP	haptoglobin [Source:HGNC Symbol;Acc:HGNC:5141]	25.9591	21.6655	23.6085	28.0939	27.0021	27.7344	27.6504
P02647	ENSG00000118137	APOA1	apolipoprotein A1 [Source:HGNC Symbol;Acc:HGNC:600]	25.941	24.6045	26.5756	26.7097	25.7569	26.1247	25.8748
P04114	ENSG00000084674	APOB	apolipoprotein B [Source:HGNC Symbol;Acc:HGNC:603]	25.4192	24.3877	25.5624	25.9975	24.8979	25.8295	25.8402
P02768	ENSG00000163631	ALB	albumin [Source:HGNC Symbol;Acc:HGNC:399]	24.7067	26.2662	27.9505	24.4532	23.0033	23.6347	22.9326
P01023	ENSG00000175899	A2M	alpha-2-macroglobulin [Source:HGNC Symbol;Acc:HGNC:7]	24.5647	19.7488	21.4614	26.7792	25.9631	26.6989	26.7369
P01871	ENSG00000211899	IGHM	immunoglobulin heavy constant mu [Source:HGNC Symbol;Acc:HGNC:5541]	24.022	20.5753	22.3688	25.7447	24.6538	25.4926	25.2965
P01876	ENSG00000211895	IGHA1	immunoglobulin heavy constant alpha 1 [Source:HGNC Symbol;Acc:HGNC:5478]	23.7082	21.3577	22.4884	25.2003	24.6325	24.3221	24.2481
P02790	ENSG00000110169	HPX	hemopexin [Source:HGNC Symbol;Acc:HGNC:5171]	23.7033	21.2526	22.8911	24.9354	23.9828	24.5466	24.6112
P02652	ENSG00000158874	APOA2	apolipoprotein A2 [Source:HGNC Symbol;Acc:HGNC:601]	23.6237	22.4983	23.9046	24.5311	23.5116	23.5684	23.7283
P01024	ENSG00000125730	C3	complement C3 [Source:HGNC Symbol;Acc:HGNC:1318]	23.4898	23.7637	25.345	23.7301	22.4001	22.9336	22.7661
P04003	ENSG00000123838	C4BPA	complement component 4 binding protein alpha [Source:HGNC Symbol;Acc:HGNC:1325]	23.4861	19.2527	21.2104	25.2398	24.2089	25.4993	25.5055
P01857	ENSG00000211896	IGHG1	immunoglobulin heavy constant gamma 1 (G1m marker) [Source:HGNC Symbol;Acc:HGNC:5525]	23.0916	23.2087	24.9759	23.302	22.8841	21.9883	22.1905
P02654	ENSG00000130208	APOC1	apolipoprotein C1 [Source:HGNC Symbol;Acc:HGNC:607]	22.9683	20.5486	21.9018	24.4111	23.4595	23.3151	24.1736
P69905	ENSG00000188536	HBA2	hemoglobin subunit alpha 2 [Source:HGNC Symbol;Acc:HGNC:4824]	22.8194	20.9971	22.12	23.7287	23.2363	23.3237	23.5105
P69905	ENSG00000206172	HBA1	hemoglobin subunit alpha 1 [Source:HGNC Symbol;Acc:HGNC:4823]	22.8194	20.9971	22.12	23.7287	23.2363	23.3237	23.5105
P02655	ENSG00000234906	APOC2	apolipoprotein C2 [Source:HGNC Symbol;Acc:HGNC:609]	22.5275	19.6212	20.9742	24.1883	23.4023	23.2803	23.6988
P02751	ENSG00000115414	FN1	fibronectin 1 [Source:HGNC Symbol;Acc:HGNC:3778]	22.2617	20.2066	20.9434	23.794	22.6653	22.8243	23.1369
P02787	ENSG00000091513	TF	transferrin [Source:HGNC Symbol;Acc:HGNC:11740]	22.213	22.7435	24.4859	21.9623	20.9098	21.6574	21.5193
P02656	ENSG00000110245	APOC3	apolipoprotein C3 [Source:HGNC Symbol;Acc:HGNC:610]	22.2031	19.8795	21.3867	24.1323	23.2728	21.4681	23.0794
O43866	ENSG00000073754	CD5L	CD5 molecule like [Source:HGNC Symbol;Acc:HGNC:1690]	22.0364	18.4231	20.5023	23.6648	22.8217	23.47	23.3363
P04406	ENSG00000111640	GAPDH	glyceraldehyde-3-phosphate dehydrogenase [Source:HGNC Symbol;Acc:HGNC:4141]	21.9867	22.5543	23.4666	22.0219	20.9861	21.3857	21.5056
P00739	ENSG00000261701	HPR	haptoglobin-related protein [Source:HGNC Symbol;Acc:HGNC:5156]	21.8989	19.797	21.3507	22.666	21.8893	22.7574	22.9331
P12111	ENSG00000163359	COL6A3	collagen type VI alpha 3 chain [Source:HGNC Symbol;Acc:HGNC:2213]	21.7746	20.2021	21.4868	22.9919	22.8334	21.2492	21.8843
P12111	ENSG00000242808	SOX2-OT	SOX2 overlapping transcript [Source:HGNC Symbol;Acc:HGNC:20209]	21.7746	20.2021	21.4868	22.9919	22.8334	21.2492	21.8843
P02766	ENSG00000118271	TTR	transthyretin [Source:HGNC Symbol;Acc:HGNC:12405]	21.6911	22.3053	24.0003	21.9454	20.4988	20.8746	20.5224
Q01518	ENSG00000131236	CAP1	cyclase associated actin cytoskeleton regulatory protein 1 [Source:HGNC Symbol;Acc:HGNC:20040]	21.6286	22.5664	23.7548	21.5517	19.6496	21.1794	21.0696
B9A064	ENSG00000254709	IGLL5	immunoglobulin lambda like polypeptide 5 [Source:HGNC Symbol;Acc:HGNC:38476]	21.6211	19.0785	21.0966	22.7841	22.0825	22.3114	22.3732
P08123	ENSG00000164692	COL1A2	collagen type I alpha 2 chain [Source:HGNC Symbol;Acc:HGNC:2198]	21.6025	17.3893	19.1681	23.9559	23.2677	22.8859	22.9483
P07996	ENSG00000137801	THBS1	thrombospondin 1 [Source:HGNC Symbol;Acc:HGNC:11785]	21.5633	19.6542	21.3323	22.8367	20.8863	22.7337	21.9365
P12109	ENSG00000142156	COL6A1	collagen type VI alpha 1 chain [Source:HGNC Symbol;Acc:HGNC:2211]	21.4957	19.5493	20.9145	22.8607	22.677	21.1726	21.8
P12109	ENSG00000241696	LINC02053	long intergenic non-protein coding RNA 2053 [Source:HGNC Symbol;Acc:HGNC:52893]	21.4957	19.5493	20.9145	22.8607	22.677	21.1726	21.8
P01619	ENSG00000239951	IGKV3-20	immunoglobulin kappa variable 3-20 [Source:HGNC Symbol;Acc:HGNC:5817]	21.4324	18.7837	20.5934	22.7931	21.6692	22.4754	22.2798
Q9Y490	ENSG00000137076	TLN1	talin 1 [Source:HGNC Symbol;Acc:HGNC:11845]	21.422	22.0641	23.3477	21.6289	19.6772	21.0718	20.7422
P60033	ENSG00000110651	CD81	CD81 molecule [Source:HGNC Symbol;Acc:HGNC:1701]	21.3638	22.2249	23.2989	21.8792	20.4818	19.8878	20.4101
P00734	ENSG00000180210	F2	coagulation factor II, thrombin [Source:HGNC Symbol;Acc:HGNC:3535]	21.3273	20.4387	21.8098	22.0943	20.9008	21.4668	21.2534
P68871	ENSG00000244734	HBB	hemoglobin subunit beta [Source:HGNC Symbol;Acc:HGNC:4827]	21.3032	19.2261	20.3255	22.4484	21.8302	22.0031	21.9861
P00736				21.2936	17.1012	19.0913	23.4826	22.4033	22.955	22.7284
P07737	ENSG00000108518	PFN1	profilin 1 [Source:HGNC Symbol;Acc:HGNC:8881]	21.2815	22.5999	23.813	21.0583	19.454	20.1202	20.6433
P01009	ENSG00000197249	SERPINA1	serpin family A member 1 [Source:HGNC Symbol;Acc:HGNC:8941]	21.2371	21.8735	23.9196	20.5594	19.5756	20.787	20.7076
P01008	ENSG00000117601	SERPINC1	serpin family C member 1 [Source:HGNC Symbol;Acc:HGNC:775]	21.1705	20.6768	22.2474	21.9211	20.5799	20.937	20.6606
O95445	ENSG00000204444	APOM	apolipoprotein M [Source:HGNC Symbol;Acc:HGNC:13916]	21.1371	19.8627	21.43	22.0606	20.7161	21.4833	21.2699
P06727	ENSG00000110244	APOA4	apolipoprotein A4 [Source:HGNC Symbol;Acc:HGNC:602]	21.0207	19.1476	20.7691	21.8374	20.8817	22.6638	20.8244
P02649	ENSG00000130203	APOE	apolipoprotein E [Source:HGNC Symbol;Acc:HGNC:613]	20.9169	20.4024	21.8352	21.8226	20.0875	20.9382	20.4156
P02748	ENSG00000113600	C9	complement C9 [Source:HGNC Symbol;Acc:HGNC:1358]	20.8995	22.2557	23.1935	20.9986	18.8945	20.2178	19.837
P05155	ENSG00000149131	SERPING1	serpin family G member 1 [Source:HGNC Symbol;Acc:HGNC:1228]	20.8861	18.4996	20.4165	22.3149	21.3201	21.536	21.2298
P08603	ENSG00000000971	CFH	complement factor H [Source:HGNC Symbol;Acc:HGNC:4883]	20.8403	18.4666	20.1917	22.4396	22.2901	20.6222	21.0317
P14618	ENSG00000067225	PKM	pyruvate kinase M1/2 [Source:HGNC Symbol;Acc:HGNC:9021]	20.806	21.3415	22.3194	20.9718	19.7059	20.327	20.1701
P14618	ENSG00000231143		novel transcript	20.806	21.3415	22.3194	20.9718	19.7059	20.327	20.1701
P01031	ENSG00000106804	C5	complement C5 [Source:HGNC Symbol;Acc:HGNC:1331]	20.7961	20.8673	21.8665	21.3748	20.5265	20.1713	19.9699
P02746				20.5748	15.9077	18.2557	22.6481	21.8324	22.4911	22.3137
P02452	ENSG00000108821	COL1A1	collagen type I alpha 1 chain [Source:HGNC Symbol;Acc:HGNC:2197]	20.5586	16.4364	18.1217	23.0663	21.976	21.7549	21.996
P01859	ENSG00000211893	IGHG2	immunoglobulin heavy constant gamma 2 (G2m marker) [Source:HGNC Symbol;Acc:HGNC:5526]	20.5138	20.7276	22.2615	20.7107	20.2777	19.5098	19.5957
Q14624	ENSG00000055955	ITIH4	inter-alpha-trypsin inhibitor heavy chain 4 [Source:HGNC Symbol;Acc:HGNC:6169]	20.4746	19.2854	20.7889	21.6304	19.9946	20.7816	20.3664
P00747	ENSG00000122194	PLG	plasminogen [Source:HGNC Symbol;Acc:HGNC:9071]	20.4684	19.1801	20.8125	21.3732	20.462	20.6164	20.3659
P21926	ENSG00000010278	CD9	CD9 molecule [Source:HGNC Symbol;Acc:HGNC:1709]	20.4029	23.3785	24.2569	19.2799	17.9161	19.005	18.5809
P63104	ENSG00000164924	YWHAZ	tyrosine 3-monooxygenase/tryptophan 5-monooxygenase activation protein zeta [Source:HGNC Symbol;Acc:HGNC:12855]	20.3937	23.4645	24.4097	19.306	17.5512	19.0297	18.6012
O14791	ENSG00000100342	APOL1	apolipoprotein L1 [Source:HGNC Symbol;Acc:HGNC:618]	20.2873	19.3998	20.6651	21.0607	19.7597	20.4712	20.3675
A0A0A0MS15	ENSG00000211965	IGHV3-49	immunoglobulin heavy variable 3-49 [Source:HGNC Symbol;Acc:HGNC:5607]	20.2729	17.837	20.2467	21.3283	20.4003	20.8523	20.9728
P04075	ENSG00000149925	ALDOA	aldolase, fructose-bisphosphate A [Source:HGNC Symbol;Acc:HGNC:414]	20.2664	21.3593	22.5051	20.2404	18.2209	19.8535	19.4194
P06312	ENSG00000211598	IGKV4-1	immunoglobulin kappa variable 4-1 [Source:HGNC Symbol;Acc:HGNC:5834]	20.2101	18.3258	18.2689	21.2237	20.9155	21.4012	21.1257
P11142	ENSG00000109971	HSPA8	heat shock protein family A (Hsp70) member 8 [Source:HGNC Symbol;Acc:HGNC:5241]	20.1041	21.1727	22.1559	20.0667	18.3587	19.5135	19.357
P11142	ENSG00000238195		novel transcript	20.1041	21.1727	22.1559	20.0667	18.3587	19.5135	19.357
P04004	ENSG00000109072	VTN	vitronectin [Source:HGNC Symbol;Acc:HGNC:12724]	20.102	20.4017	21.7046	20.7062	19.0001	19.6115	19.1882
P78417	ENSG00000148834	GSTO1	glutathione S-transferase omega 1 [Source:HGNC Symbol;Acc:HGNC:13312]	20.0685	20.5867	21.8219	20.0314	18.4274	19.8179	19.7255
P01780	ENSG00000211938	IGHV3-7	immunoglobulin heavy variable 3-7 [Source:HGNC Symbol;Acc:HGNC:5620]	20.0227	17.0252	18.9182	21.3147	20.7378	20.9935	21.1465
P21333	ENSG00000196924	FLNA	filamin A [Source:HGNC Symbol;Acc:HGNC:3754]	20.0073	21.6069	22.7796	19.6902	18.2113	19.0026	18.753
P21333	ENSG00000234446		novel transcript	20.0073	21.6069	22.7796	19.6902	18.2113	19.0026	18.753
P07225	ENSG00000184500	PROS1	protein S [Source:HGNC Symbol;Acc:HGNC:9456]	19.9301	17.0355	18.327	21.2675	20.0571	21.4971	21.3965
P06733	ENSG00000074800	ENO1	enolase 1 [Source:HGNC Symbol;Acc:HGNC:3350]	19.8878	21.2331	21.9548	19.8933	18.1185	19.058	19.0693
P35542	ENSG00000148965	SAA4	serum amyloid A4, constitutive [Source:HGNC Symbol;Acc:HGNC:10516]	19.8857	19.7058	21.0814	20.2647	19.1443	19.693	19.425
P01308	ENSG00000254647	INS	insulin [Source:HGNC Symbol;Acc:HGNC:6081]	19.8754	19.8822	21.2427	20.5165	19.7649	18.8795	18.9667
O75083	ENSG00000071127	WDR1	WD repeat domain 1 [Source:HGNC Symbol;Acc:HGNC:12754]	19.8653	20.1774	21.1633	19.9909	18.7883	19.5939	19.478
P05121	ENSG00000106366	SERPINE1	serpin family E member 1 [Source:HGNC Symbol;Acc:HGNC:8583]	19.8502	18.8719	21.0281	20.7666	19.267	19.6935	19.4742
P10909	ENSG00000120885	CLU	clusterin [Source:HGNC Symbol;Acc:HGNC:2095]	19.8414	18.7062	20.5028	20.9027	19.5436	19.8749	19.518
P10909	ENSG00000232969		novel transcript	19.8414	18.7062	20.5028	20.9027	19.5436	19.8749	19.518
P09871	ENSG00000182326	C1S	complement C1s [Source:HGNC Symbol;Acc:HGNC:1247]	19.841	16.1786	17.9375	21.8402	20.7759	21.2965	21.0174
A0A0B4J1X5	ENSG00000224650	IGHV3-74	immunoglobulin heavy variable 3-74 [Source:HGNC Symbol;Acc:HGNC:5624]	19.7986	16.777	18.7315	21.4131	20.4731	20.5635	20.8332
P27918	ENSG00000126759	CFP	complement factor properdin [Source:HGNC Symbol;Acc:HGNC:8864]	19.7891	19.3498	20.9119	19.8594	19.3273	19.5038	19.7822
P05546	ENSG00000099937	SERPIND1	serpin family D member 1 [Source:HGNC Symbol;Acc:HGNC:4838]	19.7852	19.1159	21.0667	20.6656	18.6745	19.717	19.4716
Q86UX7	ENSG00000149781	FERMT3	FERM domain containing kindlin 3 [Source:HGNC Symbol;Acc:HGNC:23151]	19.7688	20.839	21.7091	19.7136	17.9988	19.3993	18.9528
P02765	ENSG00000145192	AHSG	alpha 2-HS glycoprotein [Source:HGNC Symbol;Acc:HGNC:349]	19.7515	18.8529	20.8656	20.6923	18.7604	19.7805	19.5573
P02747	ENSG00000159189	C1QC	complement C1q C chain [Source:HGNC Symbol;Acc:HGNC:1245]	19.7354	15.2725	17.2579	21.4454	21.0396	21.5927	21.804
P01860				19.7338	18.5983	20.4719	20.4894	20.2134	19.2582	19.3713
P01042	ENSG00000113889	KNG1	kininogen 1 [Source:HGNC Symbol;Acc:HGNC:6383]	19.729	19.3945	20.9969	20.5449	18.6327	19.6898	19.1153
P02745	ENSG00000173372	C1QA	complement C1q A chain [Source:HGNC Symbol;Acc:HGNC:1241]	19.7072	15.7544	17.2357	21.3503	20.7565	21.4846	21.6615
P01591	ENSG00000132465	JCHAIN	joining chain of multimeric IgA and IgM [Source:HGNC Symbol;Acc:HGNC:5713]	19.6451	16.4141	18.1679	21.4024	20.2333	20.9851	20.668
P02774	ENSG00000145321	GC	GC vitamin D binding protein [Source:HGNC Symbol;Acc:HGNC:4187]	19.6208	19.9839	21.4626	19.9105	18.5506	19.0104	18.8069
P52209	ENSG00000142657	PGD	phosphogluconate dehydrogenase [Source:HGNC Symbol;Acc:HGNC:8891]	19.5866	20.5321	21.5389	19.6749	17.8033	19.1879	18.7824
P05090	ENSG00000189058	APOD	apolipoprotein D [Source:HGNC Symbol;Acc:HGNC:612]	19.5842	17.941	19.2678	20.818	19.603	20.1084	19.7671
P12110	ENSG00000142173	COL6A2	collagen type VI alpha 2 chain [Source:HGNC Symbol;Acc:HGNC:2212]	19.5767	17.8579	19.1568	20.8486	20.806	19.1134	19.6772
P12110	ENSG00000243187	CCDC39-AS1	CCDC39 antisense RNA 1 [Source:HGNC Symbol;Acc:HGNC:41089]	19.5767	17.8579	19.1568	20.8486	20.806	19.1134	19.6772
P18428	ENSG00000129988	LBP	lipopolysaccharide binding protein [Source:HGNC Symbol;Acc:HGNC:6517]	19.5705	20.3834	21.8502	19.4897	18.2413	18.7257	18.7325
P06396	ENSG00000148180	GSN	gelsolin [Source:HGNC Symbol;Acc:HGNC:4620]	19.5535	20.1827	21.4972	19.7509	18.1758	18.9524	18.762
P09211	ENSG00000084207	GSTP1	glutathione S-transferase pi 1 [Source:HGNC Symbol;Acc:HGNC:4638]	19.5428	20.5129	21.4178	19.7375	17.6776	19.1772	18.7338
P00338	ENSG00000134333	LDHA	lactate dehydrogenase A [Source:HGNC Symbol;Acc:HGNC:6535]	19.5303	21.3744	21.898	19.2487	18.2108	18.179	18.2709
P08514	ENSG00000005961	ITGA2B	integrin subunit alpha 2b [Source:HGNC Symbol;Acc:HGNC:6138]	19.53	23.1018	24.3069	18.2586	16.3997	17.9995	17.1132
P20851	ENSG00000123843	C4BPB	complement component 4 binding protein beta [Source:HGNC Symbol;Acc:HGNC:1328]	19.5113	15.5953	17.1355	21.3634	20.0105	21.5771	21.3858
P20851	ENSG00000226622		novel transcript	19.5113	15.5953	17.1355	21.3634	20.0105	21.5771	21.3858
P48059	ENSG00000169756	LIMS1	LIM zinc finger domain containing 1 [Source:HGNC Symbol;Acc:HGNC:6616]	19.5078	20.1034	21.4654	19.4933	18.1572	18.94	18.8875
P08758	ENSG00000164111	ANXA5	annexin A5 [Source:HGNC Symbol;Acc:HGNC:543]	19.4645	22.2736	23.2365	18.1496	17.3879	17.7326	18.0066
O15143	ENSG00000130429	ARPC1B	actin related protein 2/3 complex subunit 1B [Source:HGNC Symbol;Acc:HGNC:704]	19.4332	19.6709	20.7793	19.5577	18.1005	19.3032	19.1872
P00488	ENSG00000124491	F13A1	coagulation factor XIII A chain [Source:HGNC Symbol;Acc:HGNC:3531]	19.3814	20.5076	21.5711	18.9864	17.5385	18.7136	18.971
P31949	ENSG00000163191	S100A11	S100 calcium binding protein A11 [Source:HGNC Symbol;Acc:HGNC:10488]	19.3588	21.9761	22.6922	18.5876	17.8849	17.2552	17.7566
P15144	ENSG00000166825	ANPEP	alanyl aminopeptidase, membrane [Source:HGNC Symbol;Acc:HGNC:500]	19.3233	20.6592	21.4538	18.9931	18.5832	17.793	18.4577
P15144	ENSG00000244198	ARHGEF35-AS1	ARHGEF35 antisense RNA 1 [Source:HGNC Symbol;Acc:HGNC:41292]	19.3233	20.6592	21.4538	18.9931	18.5832	17.793	18.4577
P15144	ENSG00000244479	OR2A1-AS1	OR2A1 antisense RNA 1 [Source:HGNC Symbol;Acc:HGNC:49168]	19.3233	20.6592	21.4538	18.9931	18.5832	17.793	18.4577
P08567	ENSG00000115956	PLEK	pleckstrin [Source:HGNC Symbol;Acc:HGNC:9070]	19.2714	20.5621	21.9767	18.8893	17.0986	18.5963	18.5056
P18206	ENSG00000035403	VCL	vinculin [Source:HGNC Symbol;Acc:HGNC:12665]	19.2629	20.7945	22.0022	19.1002	17.055	18.6155	18.0099
P18206	ENSG00000303158		novel transcript	19.2629	20.7945	22.0022	19.1002	17.055	18.6155	18.0099
P05023	ENSG00000163399	ATP1A1	ATPase Na+/K+ transporting subunit alpha 1 [Source:HGNC Symbol;Acc:HGNC:799]	19.2592	21.6484	22.4966	18.3709	17.6458	17.3886	18.0048
Q13418	ENSG00000166333	ILK	integrin linked kinase [Source:HGNC Symbol;Acc:HGNC:6040]	19.2474	20.2607	21.3052	19.1599	17.6251	18.7242	18.4092
P02763	ENSG00000229314	ORM1	orosomucoid 1 [Source:HGNC Symbol;Acc:HGNC:8498]	19.2304	22.4972	24.6317	16.8184	16.8913	17.539	17.0046
P60953	ENSG00000070831	CDC42	cell division cycle 42 [Source:HGNC Symbol;Acc:HGNC:1736]	19.222	21.143	21.8246	18.7938	17.2467	18.1702	18.1538
P27169	ENSG00000005421	PON1	paraoxonase 1 [Source:HGNC Symbol;Acc:HGNC:9204]	19.1807	18.133	19.5833	19.9686	19.0153	19.1897	19.194
P00450	ENSG00000047457	CP	ceruloplasmin [Source:HGNC Symbol;Acc:HGNC:2295]	19.1575	19.0144	20.9257	19.7987	19.0166	18.0862	18.1033
P61769	ENSG00000166710	B2M	beta-2-microglobulin [Source:HGNC Symbol;Acc:HGNC:914]	19.1297	21.5377	22.5679	18.4789	17.3602	17.5831	17.2503
P00558	ENSG00000102144	PGK1	phosphoglycerate kinase 1 [Source:HGNC Symbol;Acc:HGNC:8896]	19.0775	19.6729	20.7398	19.2989	17.4663	18.7689	18.5181
P08519	ENSG00000198670	LPA	lipoprotein(a) [Source:HGNC Symbol;Acc:HGNC:6667]	19.055	19.5947	21.3327	18.6876	18.0005	18.4785	18.2357
P05106	ENSG00000259207	ITGB3	integrin subunit beta 3 [Source:HGNC Symbol;Acc:HGNC:6156]	19.0331	22.5588	23.7874	17.7019	15.8426	17.567	16.7407
P00751	ENSG00000243649	CFB	complement factor B [Source:HGNC Symbol;Acc:HGNC:1037]	19.0232	18.8628	20.62	19.3588	18.2172	18.5751	18.5053
P07384	ENSG00000014216	CAPN1	calpain 1 [Source:HGNC Symbol;Acc:HGNC:1476]	19.0222	20.2145	21.0528	18.8996	17.5189	18.5322	17.915
P26038	ENSG00000101638	ST8SIA5	ST8 alpha-N-acetyl-neuraminide alpha-2,8-sialyltransferase 5 [Source:HGNC Symbol;Acc:HGNC:17827]	19.0137	20.8089	21.8005	18.5417	17.3412	17.7566	17.8332
P26038	ENSG00000147065	MSN	moesin [Source:HGNC Symbol;Acc:HGNC:7373]	19.0137	20.8089	21.8005	18.5417	17.3412	17.7566	17.8332
P04083	ENSG00000135046	ANXA1	annexin A1 [Source:HGNC Symbol;Acc:HGNC:533]	19.0078	21.6156	22.2415	17.7648	17.3124	17.5453	17.567
P10643	ENSG00000112936	C7	complement C7 [Source:HGNC Symbol;Acc:HGNC:1346]	18.973	20.2997	21.455	18.8082	17.6217	17.8701	17.7835
P10643	ENSG00000228340	MIR646HG	MIR646 host gene [Source:HGNC Symbol;Acc:HGNC:27659]	18.973	20.2997	21.455	18.8082	17.6217	17.8701	17.7835
A0A075B6H7	ENSG00000243063	IGKV3-7	immunoglobulin kappa variable 3-7 (non-functional) [Source:HGNC Symbol;Acc:HGNC:5821]	18.9643	25.4153	17.8146	17.306	16.7012	19.6905	16.8585
A0A075B6H9	ENSG00000211637	IGLV4-69	immunoglobulin lambda variable 4-69 [Source:HGNC Symbol;Acc:HGNC:5921]	18.9556	16.918	18.3688	20.6193	18.5343	19.4994	19.7935
Q08431	ENSG00000140545	MFGE8	milk fat globule EGF and factor V/VIII domain containing [Source:HGNC Symbol;Acc:HGNC:7036]	18.9309	24.0006	24.4755	16.9346	15.4743	16.8872	15.8129
Q9HBI1	ENSG00000188677	PARVB	parvin beta [Source:HGNC Symbol;Acc:HGNC:14653]	18.8776	20.9737	22.0699	18.4933	17.2498	17.2048	17.274
P23229	ENSG00000091409	ITGA6	integrin subunit alpha 6 [Source:HGNC Symbol;Acc:HGNC:6142]	18.8621	22.0235	22.9437	17.7058	16.1423	17.4413	16.9159
P23229	ENSG00000227885		novel transcript	18.8621	22.0235	22.9437	17.7058	16.1423	17.4413	16.9159
P09382	ENSG00000100097	LGALS1	galectin 1 [Source:HGNC Symbol;Acc:HGNC:6561]	18.8325	20.9129	21.9966	18.1521	17.4284	17.0934	17.4113
P36955	ENSG00000132386	SERPINF1	serpin family F member 1 [Source:HGNC Symbol;Acc:HGNC:8824]	18.8244	16.0371	17.4229	20.9365	20.8237	18.4699	19.2564
P01602	ENSG00000243466	IGKV1-5	immunoglobulin kappa variable 1-5 [Source:HGNC Symbol;Acc:HGNC:5741]	18.7861	15.9789	16.9473	20.428	19.3767	20.1388	19.8469
Q99944	ENSG00000241404	EGFL8	EGF like domain multiple 8 [Source:HGNC Symbol;Acc:HGNC:13944]	18.7682	14.1939	15.14	20.8211	20.4268	20.9024	21.1252
P04216	ENSG00000154096	THY1	Thy-1 cell surface antigen [Source:HGNC Symbol;Acc:HGNC:11801]	18.763	20.8839	22.1229	18.1671	16.7395	17.3775	17.287
Q9Y6R7	ENSG00000275395	FCGBP	Fc gamma binding protein [Source:HGNC Symbol;Acc:HGNC:13572]	18.7599	14.0043	18.8105	20.3964	19.3862	20.1122	19.8496
P02042	ENSG00000223609	HBD	hemoglobin subunit delta [Source:HGNC Symbol;Acc:HGNC:4829]	18.7294	13.3482	15.8738	17.4326	16.6171	32.0514	17.0535
P0C0L4	ENSG00000244731	C4A	complement C4A (Chido/Rodgers blood group) [Source:HGNC Symbol;Acc:HGNC:1323]	18.688	18.3806	19.552	19.3347	18.44	18.268	18.1527
P55056	ENSG00000267467	APOC4	apolipoprotein C4 [Source:HGNC Symbol;Acc:HGNC:611]	18.6836	17.7572	19.4473	19.5028	18.3029	18.9392	18.152
P19823	ENSG00000151655	ITIH2	inter-alpha-trypsin inhibitor heavy chain 2 [Source:HGNC Symbol;Acc:HGNC:6167]	18.6743	17.5773	19.205	19.8846	18.4101	18.7544	18.2147
P19823	ENSG00000258551	CRAT37	cervical cancer-associated transcript 37 [Source:NCBI gene (formerly Entrezgene);Acc:101926928]	18.6743	17.5773	19.205	19.8846	18.4101	18.7544	18.2147
P05556	ENSG00000150093	ITGB1	integrin subunit beta 1 [Source:HGNC Symbol;Acc:HGNC:6153]	18.6621	20.8051	22.0197	17.9126	17.0502	16.9391	17.2458
P21589	ENSG00000135318	NT5E	5'-nucleotidase ecto [Source:HGNC Symbol;Acc:HGNC:8021]	18.6415	19.7808	20.9658	18.4532	17.8358	16.9612	17.8521
O43854	ENSG00000164176	EDIL3	EGF like repeats and discoidin domains 3 [Source:HGNC Symbol;Acc:HGNC:3173]	18.6096	22.9557	23.9466	16.6589	15.2733	16.8377	15.9853
P41221	ENSG00000114251	WNT5A	Wnt family member 5A [Source:HGNC Symbol;Acc:HGNC:12784]	18.5562	17.756	19.5213	19.0355	18.3126	18.1729	18.5386
P02775	ENSG00000163736	PPBP	pro-platelet basic protein [Source:HGNC Symbol;Acc:HGNC:9240]	18.5528	20.3998	21.9178	17.5928	16.5108	17.5636	17.332
Q92954	ENSG00000116690	PRG4	proteoglycan 4 [Source:HGNC Symbol;Acc:HGNC:9364]	18.5338	15.723	16.6108	20.2431	19.0948	19.8532	19.6777
P62937	ENSG00000196262	PPIA	peptidylprolyl isomerase A [Source:HGNC Symbol;Acc:HGNC:9253]	18.5258	21.0332	22.2862	17.4146	16.6033	16.988	16.8298
Q96PD5	ENSG00000161031	PGLYRP2	peptidoglycan recognition protein 2 [Source:HGNC Symbol;Acc:HGNC:30013]	18.4933	16.9832	18.8761	19.9537	17.6898	18.9764	18.4804
P61160	ENSG00000138071	ACTR2	actin related protein 2 [Source:HGNC Symbol;Acc:HGNC:169]	18.4891	19.3512	20.317	18.5799	16.9894	17.8355	17.8616
P06702	ENSG00000163220	S100A9	S100 calcium binding protein A9 [Source:HGNC Symbol;Acc:HGNC:10499]	18.4584	18.5236	18.6587	18.3556	19.7162	17.6575	17.8392
Q5HYI8	ENSG00000144840	RABL3	RAB, member of RAS oncogene family like 3 [Source:HGNC Symbol;Acc:HGNC:18072]	18.4325	20.0892	21.066	18.0428	16.2274	17.6491	17.5207
P05156	ENSG00000205403	CFI	complement factor I [Source:HGNC Symbol;Acc:HGNC:5394]	18.4221	17.0278	18.7909	19.1355	17.9985	18.794	18.7859
P02749	ENSG00000091583	APOH	apolipoprotein H [Source:HGNC Symbol;Acc:HGNC:616]	18.4137	20.9925	22.3335	17.1504	16.4814	16.7498	16.7746
P07355	ENSG00000182718	ANXA2	annexin A2 [Source:HGNC Symbol;Acc:HGNC:537]	18.3929	21.2811	22.334	17.3059	16.4281	16.4585	16.5498
Q15404	ENSG00000148484	RSU1	Ras suppressor protein 1 [Source:HGNC Symbol;Acc:HGNC:10464]	18.3803	20.1916	21.3298	18.0915	15.8086	17.647	17.213
Q13790	ENSG00000175336	APOF	apolipoprotein F [Source:HGNC Symbol;Acc:HGNC:615]	18.3718	17.4962	18.1065	19.3702	18.3403	18.7257	18.1918
P62805	ENSG00000158406	H4C8	H4 clustered histone 8 [Source:HGNC Symbol;Acc:HGNC:4788]	18.3415	19.4377	19.6033	18.1224	19.0872	16.8063	16.9919
P62805	ENSG00000276180	H4C9	H4 clustered histone 9 [Source:HGNC Symbol;Acc:HGNC:4793]	18.3415	19.4377	19.6033	18.1224	19.0872	16.8063	16.9919
P62805	ENSG00000276966	H4C5	H4 clustered histone 5 [Source:HGNC Symbol;Acc:HGNC:4790]	18.3415	19.4377	19.6033	18.1224	19.0872	16.8063	16.9919
P62805	ENSG00000277157	H4C4	H4 clustered histone 4 [Source:HGNC Symbol;Acc:HGNC:4782]	18.3415	19.4377	19.6033	18.1224	19.0872	16.8063	16.9919
P62805	ENSG00000278637	H4C1	H4 clustered histone 1 [Source:HGNC Symbol;Acc:HGNC:4781]	18.3415	19.4377	19.6033	18.1224	19.0872	16.8063	16.9919
P62805	ENSG00000278705	H4C2	H4 clustered histone 2 [Source:HGNC Symbol;Acc:HGNC:4789]	18.3415	19.4377	19.6033	18.1224	19.0872	16.8063	16.9919
P62805	ENSG00000197061	H4C3	H4 clustered histone 3 [Source:HGNC Symbol;Acc:HGNC:4787]	18.3415	19.4377	19.6033	18.1224	19.0872	16.8063	16.9919
P62805	ENSG00000197238	H4C11	H4 clustered histone 11 [Source:HGNC Symbol;Acc:HGNC:4785]	18.3415	19.4377	19.6033	18.1224	19.0872	16.8063	16.9919
P62805	ENSG00000197837	H4C16	H4 histone 16 [Source:HGNC Symbol;Acc:HGNC:20510]	18.3415	19.4377	19.6033	18.1224	19.0872	16.8063	16.9919
P62805	ENSG00000270276	H4C15	H4 clustered histone 15 [Source:HGNC Symbol;Acc:HGNC:29607]	18.3415	19.4377	19.6033	18.1224	19.0872	16.8063	16.9919
P62805	ENSG00000270882	H4C14	H4 clustered histone 14 [Source:HGNC Symbol;Acc:HGNC:4794]	18.3415	19.4377	19.6033	18.1224	19.0872	16.8063	16.9919
P62805	ENSG00000273542	H4C12	H4 clustered histone 12 [Source:HGNC Symbol;Acc:HGNC:4784]	18.3415	19.4377	19.6033	18.1224	19.0872	16.8063	16.9919
P62805	ENSG00000274618	H4C6	H4 clustered histone 6 [Source:HGNC Symbol;Acc:HGNC:4783]	18.3415	19.4377	19.6033	18.1224	19.0872	16.8063	16.9919
P62805	ENSG00000275126	H4C13	H4 clustered histone 13 [Source:HGNC Symbol;Acc:HGNC:4791]	18.3415	19.4377	19.6033	18.1224	19.0872	16.8063	16.9919
Q92743	ENSG00000166033	HTRA1	HtrA serine peptidase 1 [Source:HGNC Symbol;Acc:HGNC:9476]	18.3403	16.1179	17.9314	19.7845	19.1438	18.2566	18.8073
P19827	ENSG00000055957	ITIH1	inter-alpha-trypsin inhibitor heavy chain 1 [Source:HGNC Symbol;Acc:HGNC:6166]	18.3207	17.2306	19.311	19.6508	18.6669	17.5798	17.4847
P19827	ENSG00000257060		novel transcript	18.3207	17.2306	19.311	19.6508	18.6669	17.5798	17.4847
P60903	ENSG00000197747	S100A10	S100 calcium binding protein A10 [Source:HGNC Symbol;Acc:HGNC:10487]	18.3009	21.0096	21.1484	17.9399	16.8445	15.9342	16.929
P51149	ENSG00000075785	RAB7A	RAB7A, member RAS oncogene family [Source:HGNC Symbol;Acc:HGNC:9788]	18.2905	19.2759	20.4836	17.9985	16.5922	17.7117	17.6807
Q04756	ENSG00000109758	HGFAC	HGF activator [Source:HGNC Symbol;Acc:HGNC:4894]	18.2708	16.0893	16.3166	19.4162	18.5867	20.0685	19.1477
P62258	ENSG00000108953	YWHAE	tyrosine 3-monooxygenase/tryptophan 5-monooxygenase activation protein epsilon [Source:HGNC Symbol;Acc:HGNC:12851]	18.2499	21.4068	22.315	17.0142	16.0133	16.4233	16.3266
Q16181	ENSG00000122545	SEPTIN7	septin 7 [Source:HGNC Symbol;Acc:HGNC:1717]	18.21	18.6817	19.514	18.4382	16.8164	18.0143	17.7954
P50552	ENSG00000125753	VASP	vasodilator stimulated phosphoprotein [Source:HGNC Symbol;Acc:HGNC:12652]	18.2098	19.0151	20.3158	17.9112	16.652	17.468	17.8965
P03952	ENSG00000164344	KLKB1	kallikrein B1 [Source:HGNC Symbol;Acc:HGNC:6371]	18.2065	16.1785	18.0987	19.2716	18.2128	18.8254	18.6519
P01019	ENSG00000135744	AGT	angiotensinogen [Source:HGNC Symbol;Acc:HGNC:333]	18.1949	18.0325	19.9724	18.0265	17.1733	17.56	18.4045
O00299	ENSG00000213719	CLIC1	chloride intracellular channel 1 [Source:HGNC Symbol;Acc:HGNC:2062]	18.1889	19.5097	20.4297	18.153	16.6583	17.2818	17.1008
P0C0L5	ENSG00000224389	C4B	complement C4B (Chido/Rodgers blood group) [Source:HGNC Symbol;Acc:HGNC:1324]	18.1852	18.4086	20.1091	17.9764	16.8691	17.8779	17.8703
P30041	ENSG00000117592	PRDX6	peroxiredoxin 6 [Source:HGNC Symbol;Acc:HGNC:16753]	18.1822	19.442	20.593	18.0362	16.4333	17.3522	17.2366
P30041	ENSG00000227630	LINC01132	long intergenic non-protein coding RNA 1132 [Source:HGNC Symbol;Acc:HGNC:49444]	18.1822	19.442	20.593	18.0362	16.4333	17.3522	17.2366
P19652	ENSG00000228278	ORM2	orosomucoid 2 [Source:HGNC Symbol;Acc:HGNC:8499]	18.1522	18.0071	19.8973	17.5754	17.9055	17.1479	18.3801
P19652	ENSG00000258773		novel transcript	18.1522	18.0071	19.8973	17.5754	17.9055	17.1479	18.3801
P16671	ENSG00000135218	CD36	CD36 molecule (CD36 blood group) [Source:HGNC Symbol;Acc:HGNC:1663]	18.1189	21.7316	22.9719	16.7303	14.9214	16.656	15.7022
P16671	ENSG00000228401		novel transcript, antisense to EGFL7 (HSPC324)	18.1189	21.7316	22.9719	16.7303	14.9214	16.656	15.7022
P02461	ENSG00000168542	COL3A1	collagen type III alpha 1 chain [Source:HGNC Symbol;Acc:HGNC:2201]	18.0905	15.7242	16.8159	19.7589	19.4696	18.1152	18.6594
P02776	ENSG00000163737	PF4	platelet factor 4 [Source:HGNC Symbol;Acc:HGNC:8861]	18.0858	20.5692	22.0228	17.4936	14.8621	16.6132	16.954
P13473	ENSG00000005893	LAMP2	lysosomal associated membrane protein 2 [Source:HGNC Symbol;Acc:HGNC:6501]	18.0832	20.1935	20.2055	18.7735	17.3245	15.9984	16.0035
P13473	ENSG00000248544		novel transcript, antisense to CYFIP2	18.0832	20.1935	20.2055	18.7735	17.3245	15.9984	16.0035
P68366	ENSG00000127824	TUBA4A	tubulin alpha 4a [Source:HGNC Symbol;Acc:HGNC:12407]	18.0754	19.6618	20.7465	18.1014	16.4856	16.9562	16.501
Q04917	ENSG00000128245	YWHAH	tyrosine 3-monooxygenase/tryptophan 5-monooxygenase activation protein eta [Source:HGNC Symbol;Acc:HGNC:12853]	18.0724	20.3594	21.2023	17.3681	15.8939	16.7463	16.8646
Q06187	ENSG00000010671	BTK	Bruton tyrosine kinase [Source:HGNC Symbol;Acc:HGNC:1133]	18.0561	18.8601	19.7547	18.2472	16.9855	17.5039	16.9852
P61981	ENSG00000170027	YWHAG	tyrosine 3-monooxygenase/tryptophan 5-monooxygenase activation protein gamma [Source:HGNC Symbol;Acc:HGNC:12852]	18.053	20.4628	21.3836	17.2577	16.1981	16.5672	16.4488
P47756	ENSG00000077549	CAPZB	capping actin protein of muscle Z-line subunit beta [Source:HGNC Symbol;Acc:HGNC:1491]	18.0055	19.0379	20.1021	17.9284	16.3542	17.5083	17.102
Q09666	ENSG00000124942	AHNAK	AHNAK nucleoprotein [Source:HGNC Symbol;Acc:HGNC:347]	18.0045	20.485	21.2916	17.1139	16.3362	16.138	16.6625
