# Supplementary material for: Extracellular vesicles produced by a large-scale protocol are therapeutically effective in preclinical model of Parkinson’s disease
Source: Stem Cells Transl Med. 2026 Apr 29;15(5):szag024. doi: 10.1093/stcltm/szag024 (PMC13124282; doi:10.1093/stcltm/szag024)
Supplement: szag024_Supplementary_Data [file szag024_supplementary_data.zip › Table S2_R1.xlsx]

## Sheet: Sheet1
	Group	2D UC	2D UC	3D TFF SEC	3D TFF SEC	3D TFF SEC	3D TFF SEC
ID	overall_mean	EV-1	EV-2	EV-4	EV-5	EV-7	EV-8
hsa-miR-21-5p	40205.2	109141	91828	8353	9191	10447	12271
hsa-miR-221-3p	16925.3	39739	27225	7115	8593	7719	11161
hsa-miR-103a-3p	12572.3	36103	33957	1276	1136	1246	1716
hsa-miR-26a-5p	9704.67	30887	24050	773	624	844	1050
hsa-miR-92a-3p	8826	21556	19040	2273	1772	4145	4170
hsa-miR-100-5p	6677	14416	8984	3179	4619	3837	5027
hsa-miR-191-5p	6110.17	18891	14992	594	691	596	897
hsa-miR-16-5p	5296.5	15772	12744	801	649	957	856
hsa-miR-222-3p	5207.67	14655	9570	1782	1810	1469	1960
hsa-let-7i-5p	3675.67	10936	8986	454	327	743	608
hsa-miR-199a-5p	3548.67	10557	7383	695	892	858	907
hsa-miR-19b-3p	3292.67	9573	8263	458	416	464	582
hsa-miR-93-5p	3016.5	8622	7839	483	443	317	395
hsa-miR-181a-5p	3000.17	8434	6881	562	598	605	921
hsa-miR-26b-5p	2686.17	8701	6559	246	182	186	243
hsa-miR-126-3p	2489.17	8349	5956	201	103	163	163
hsa-miR-23a-3p	2417.33	6023	4481	754	1046	892	1308
hsa-let-7f-5p	2296.67	7514	5538	162	146	196	224
hsa-miR-27b-3p	2293.5	6472	4127	602	643	878	1039
hsa-miR-22-3p	2212.83	5864	4229	755	677	768	984
hsa-miR-320a-3p	2137	4578	3445	769	1057	1313	1660
hsa-miR-25-3p	2091	5892	4664	435	398	527	630
hsa-miR-126-5p	1812.83	5606	4467	218	100	270	216
hsa-miR-101-3p	1764.67	4894	4338	260	215	476	405
hsa-miR-223-3p	1656.5	5572	3873	105	70	146	173
hsa-miR-484	1576.17	3435	3772	439	232	698	881
hsa-miR-23b-3p	1483.5	4513	2865	350	497	260	416
hsa-miR-29a-3p	1464.5	3328	2188	607	913	766	985
hsa-miR-107	1412.33	3952	3531	215	202	277	297
hsa-miR-423-3p	1307.83	4199	2580	276	291	205	296
hsa-miR-146a-5p	1244	3553	2718	180	144	382	487
hsa-miR-27a-3p	1163.33	3608	2080	291	265	319	417
hsa-miR-423-5p	1154.5	2142	1836	388	447	1044	1070
hsa-miR-143-3p	1150	3715	2769	107	62	137	110
hsa-miR-451a	1148.83	3884	2606	98	48	119	138
hsa-miR-125b-5p	1141.83	2327	1740	595	499	934	756
hsa-miR-142-3p	1133.83	3599	2873	95	57	92	87
hsa-miR-486-5p	1110.67	2888	2582	186	110	413	485
hsa-miR-24-3p	1001.33	3280	1770	273	245	216	224
hsa-miR-425-5p	977.167	2792	2702	97	75	102	95
hsa-miR-15a-5p	875	1656	1425	247	196	857	869
hsa-miR-19a-3p	825.333	2392	1987	170	111	148	144
hsa-miR-140-3p	819.833	2464	1843	179	152	133	148
hsa-miR-376c-3p	819.333	2417	1601	241	204	190	263
hsa-miR-199b-5p	740.167	2231	1319	143	260	224	264
hsa-miR-1307-3p	733	2002	1841	153	143	93	166
hsa-miR-127-3p	681.167	2035	1296	88	184	177	307
hsa-miR-199a-3p	664.667	1706	1162	239	295	261	325
hsa-miR-199b-3p	664.333	1705	1162	238	295	261	325
hsa-miR-487b-3p	643.833	1859	1346	173	146	157	182
